# Supplementary material for: COVID-19 susceptibility variants associate with blood clots, thrombophlebitis and circulatory diseases
Source: PLoS One. 2021 Sep 3;16(9):e0256988. doi: 10.1371/journal.pone.0256988 (PMC8415605; doi:10.1371/journal.pone.0256988)
Supplement: S1 Table — (XLSX) [file pone.0256988.s001.xlsx]

## Sheet: A2_HES
phecode	phenotype	phecode_exclude_range	sex	rollup	leaf	category_number	category	snp	adjustment	beta	SE	OR	p	type	n_total	n_cases	n_controls	HWE_p	allele_freq	n_no_snp	bonferroni
286.1	Congenital coagulation defects	286-287.99	Both	1	0	4	hematopoietic	score_stand	NA	-0.152767	0.0419202	0.85833	0.000268204	logistic	325254	593	324661	NA	-0.000140197	0	FALSE
286.12	Congenital deficiency of other clotting factors (including factor VII)	286-287.99	Both	1	1	4	hematopoietic	score_stand	NA	-0.188292	0.0527967	0.828373	0.000361986	logistic	325038	377	324661	NA	-0.00011044	0	FALSE
286	Coagulation defects	286-287.99	Both	1	0	4	hematopoietic	score_stand	NA	-0.0944241	0.027312	0.909897	0.000545734	logistic	326041	1380	324661	NA	-0.00020045	0	FALSE
471	Nasal polyps	470-479.99	NA	1	1	9	respiratory	score_stand	NA	-0.0551671	0.0170127	0.946327	0.00118403	logistic	311576	3556	308020	NA	-0.000491927	0	FALSE
281.1	Megaloblastic anemia	280-285.99	NA	1	0	4	hematopoietic	score_stand	NA	-0.0753072	0.0238996	0.927458	0.0016272	logistic	300297	1800	298497	NA	-0.00036629	0	FALSE
348.7	Coma	330-337.99, 341-349.99	Both	0	1	6	neurological	score_stand	NA	0.12801	0.04085	1.13656	0.00172638	logistic	311202	583	310619	NA	-6.62e-07	0	FALSE
696.41	Psoriasis vulgaris	690-697.99, 714-714.99	Both	1	1	13	dermatologic	score_stand	NA	-0.0569934	0.0185287	0.9446	0.00209836	logistic	313798	2986	310812	NA	-0.000144814	0	FALSE
281	Other deficiency anemia	280-285.99	NA	1	0	4	hematopoietic	score_stand	NA	-0.070977	0.0233018	0.931483	0.00231911	logistic	300389	1892	298497	NA	-0.000363893	0	FALSE
709.6	Other specified diffuse diseases of connective tissue	690-697.99, 708-709.99	Both	1	1	13	dermatologic	score_stand	NA	0.300157	0.101225	1.35007	0.00302441	logistic	314296	91	314205	NA	0.000105509	0	FALSE
696.4	Psoriasis	690-697.99, 714-714.99	Both	1	0	13	dermatologic	score_stand	NA	-0.0487704	0.0164772	0.9524	0.00307776	logistic	314590	3778	310812	NA	-0.000169117	0	FALSE
696	Psoriasis and related disorders	690-697.99, 714-714.99	Both	1	0	13	dermatologic	score_stand	NA	-0.0481621	0.0162774	0.952979	0.00308806	logistic	314684	3872	310812	NA	-0.000171679	0	FALSE
737	Curvature of spine	735-739.99	NA	1	0	14	musculoskeletal	score_stand	NA	0.086126	0.0299942	1.08994	0.00408628	logistic	317229	1095	316134	NA	-0.000282517	0	FALSE
200	Myeloproliferative disease	200-204.99	NA	1	0	2	neoplasms	score_stand	NA	-0.0731457	0.0255666	0.929465	0.00422319	logistic	324250	1572	322678	NA	-0.000387811	0	FALSE
70.9	Hepatitis NOS	050-079.99	Both	0	1	1	infectious diseases	score_stand	NA	0.146692	0.0515375	1.158	0.00442274	logistic	322886	364	322522	NA	-0.000254512	0	FALSE
737.3	Kyphoscoliosis and scoliosis	735-739.99	Both	1	1	14	musculoskeletal	score_stand	NA	0.0849898	0.0311218	1.08871	0.00631664	logistic	317151	1017	316134	NA	-0.000294944	0	FALSE
281.11	Pernicious anemia	280-285.99	Both	1	1	4	hematopoietic	score_stand	NA	-0.0810619	0.030171	0.922137	0.00721516	logistic	299625	1128	298497	NA	-0.000291406	0	FALSE
269	Proteinuria	269-270.99	Both	1	1	3	endocrine/metabolic	score_stand	NA	-0.130979	0.0499268	0.877237	0.00870543	logistic	328186	416	327770	NA	-0.000242437	0	FALSE
447.1	Stricture of artery	440-449.99	Both	1	1	8	circulatory system	score_stand	NA	-0.0732329	0.0281952	0.929384	0.00939467	logistic	317167	1296	315871	NA	-0.000184353	0	FALSE
202.21	Nodular lymphoma	200-204.99	Both	1	1	2	neoplasms	score_stand	NA	0.111308	0.0430388	1.11774	0.00970359	logistic	323206	528	322678	NA	-0.000121939	0	FALSE
440.1	Atherosclerosis of renal artery	440-449.99	Both	1	1	8	circulatory system	score_stand	NA	-0.299807	0.116394	0.740961	0.0100008	logistic	315951	80	315871	NA	-7.18e-05	0	FALSE
530.6	Diverticulum of esophagus, acquired	530-530.99, 532-532.99	Both	1	1	10	digestive	score_stand	NA	-0.159158	0.0624617	0.852862	0.0108316	logistic	276152	268	275884	NA	-0.000943743	0	FALSE
562.2	Diverticulitis	555-564.99	Both	1	1	10	digestive	score_stand	NA	0.108169	0.0428184	1.11424	0.0115295	logistic	258257	533	257724	NA	0.000243621	0	FALSE
697	Sarcoidosis	690-697.99	Both	1	1	13	dermatologic	score_stand	NA	-0.0934714	0.0373608	0.910764	0.0123544	logistic	316017	737	315280	NA	-6.6e-05	0	FALSE
465.4	Acute laryngitis and tracheitis	460-469.99	Both	1	1	9	respiratory	score_stand	NA	0.163991	0.0666298	1.1782	0.0138465	logistic	326103	217	325886	NA	-0.000235385	0	FALSE
182	Malignant neoplasm of uterus	174-184.99, 218-218.99	Female	1	1	2	neoplasms	score_stand	NA	0.058163	0.0236842	1.05989	0.0140585	logistic	298531	1789	296742	NA	3.56e-05	0	FALSE
272.13	Mixed hyperlipidemia	272-272.99	Both	1	1	3	endocrine/metabolic	score_stand	NA	-0.15623	0.0638797	0.855362	0.0144574	logistic	276101	257	275844	NA	-0.000881323	0	FALSE
158	Neoplasm of unspecified nature of digestive system	140-159.99, 210-211.99	Both	1	1	2	neoplasms	score_stand	NA	-0.0680612	0.0285449	0.934203	0.0171089	logistic	307275	1257	306018	NA	-0.0001	0	FALSE
573.9	Abnormal serum enzyme levels	570-573.99	Both	0	1	10	digestive	score_stand	NA	-0.122552	0.0518469	0.88466	0.0180919	logistic	313182	385	312797	NA	4.47e-05	0	FALSE
164	Cancer of intrathoracic organs	160-165.99	NA	1	1	2	neoplasms	score_stand	NA	0.244106	0.10427	1.27648	0.0192271	logistic	324226	87	324139	NA	-0.000221993	0	FALSE
585.2	Renal failure NOS	580-590.99	Both	1	1	11	genitourinary	score_stand	NA	-0.0542598	0.0232368	0.947186	0.0195394	logistic	301592	1896	299696	NA	-0.00071101	0	FALSE
722.9	Other and unspecified disc disorder	720-724.99	Both	1	1	14	musculoskeletal	score_stand	NA	-0.0715247	0.0306676	0.930973	0.0196871	logistic	324684	1086	323598	NA	-0.000453666	0	FALSE
722	Intervertebral disc disorders	720-724.99	NA	1	0	14	musculoskeletal	score_stand	NA	-0.0641255	0.0275474	0.937887	0.0199213	logistic	324943	1345	323598	NA	-0.000466813	0	FALSE
480.5	Bronchopneumonia and lung abscess	480-488.99	Both	1	1	9	respiratory	score_stand	NA	0.0874116	0.0378769	1.09135	0.0210114	logistic	309564	687	308877	NA	-0.000117342	0	FALSE
586.2	Cyst of kidney, acquired	580-590.99	Both	1	1	11	genitourinary	score_stand	NA	0.0425292	0.0185841	1.04345	0.0221098	logistic	302603	2907	299696	NA	-0.000328074	0	FALSE
70.2	Viral hepatitis B	050-079.99	Both	1	1	1	infectious diseases	score_stand	NA	0.165396	0.0724822	1.17986	0.0224958	logistic	322705	183	322522	NA	-0.000291087	0	FALSE
510.2	Lung transplant	510-510.99	Both	0	1	9	respiratory	score_stand	NA	-0.311978	0.136811	0.731998	0.0225861	logistic	327086	58	327028	NA	-0.000266939	0	FALSE
208	Benign neoplasm of colon	153-153.99, 208-208.99	NA	1	1	2	neoplasms	score_stand	NA	-0.0133364	0.00586512	0.986752	0.0229748	logistic	325463	32922	292541	NA	-0.000378287	0	FALSE
459.9	Circulatory disease NEC	458-459.99	Both	1	1	8	circulatory system	score_stand	NA	-0.0143569	0.00635284	0.985746	0.0238265	logistic	319586	27915	291671	NA	-0.000418568	0	FALSE
41.1	Staphylococcus infections	010-041.99	Both	1	0	1	infectious diseases	score_stand	NA	-0.0338149	0.0149725	0.96675	0.0239162	logistic	313531	4587	308944	NA	-0.000414415	0	FALSE
687.3	Changes in skin texture	687-687.99	Both	1	1	13	dermatologic	score_stand	NA	-0.181061	0.0801957	0.834385	0.0239621	logistic	320880	163	320717	NA	-0.000220393	0	FALSE
305.21	Anorexia nervosa	295-306.99	Both	1	1	5	mental disorders	score_stand	NA	0.273916	0.121411	1.3151	0.0240646	logistic	297902	64	297838	NA	0.000248284	0	FALSE
647	Infectious and parasitic complications affecting pregnancy	647-647.99	Female	1	1	12	pregnancy complications	score_stand	NA	-0.397505	0.177	0.671995	0.0247175	logistic	329107	36	329071	NA	-0.000283684	0	FALSE
296.22	Major depressive disorder	295-306.99	Both	1	1	5	mental disorders	score_stand	NA	-0.0161481	0.0072172	0.983982	0.0252569	logistic	318540	20702	297838	NA	-0.000270154	0	FALSE
575.6	Cholesterolosis of gallbladder	574-576.99	Both	1	1	10	digestive	score_stand	NA	0.0886317	0.0397314	1.09268	0.0256963	logistic	306730	623	306107	NA	-0.000439711	0	FALSE
446.9	Arteritis NOS	440-449.99	Both	1	1	8	circulatory system	score_stand	NA	-0.108597	0.0486979	0.897092	0.0257471	logistic	316306	435	315871	NA	-0.00010707	0	FALSE
283.1	Autoimmune hemolytic anemias	280-285.99	NA	1	1	4	hematopoietic	score_stand	NA	0.169622	0.0766683	1.18486	0.0269382	logistic	298661	164	298497	NA	-8.58e-05	0	FALSE
459	Other disorders of circulatory system	458-459.99	NA	1	0	8	circulatory system	score_stand	NA	-0.013993	0.00632857	0.986104	0.0270301	logistic	319822	28151	291671	NA	-0.000408122	0	FALSE
296.2	Depression	295-306.99	NA	1	0	5	mental disorders	score_stand	NA	-0.0158662	0.00720599	0.984259	0.0276785	logistic	318606	20768	297838	NA	-0.000262381	0	FALSE
261.4	Vitamin D deficiency	260-264.99	Both	1	0	3	endocrine/metabolic	score_stand	NA	-0.042727	0.0194815	0.958173	0.0282921	logistic	324783	2692	322091	NA	-0.000135719	0	FALSE
447	Other disorders of arteries and arterioles	440-449.99	NA	1	0	8	circulatory system	score_stand	NA	-0.0490904	0.022482	0.952095	0.0289959	logistic	317902	2031	315871	NA	-0.000194843	0	FALSE
270.32	Paraproteinemia	269-270.99	Both	1	1	3	endocrine/metabolic	score_stand	NA	-0.0857509	0.0392861	0.917823	0.0290556	logistic	328436	666	327770	NA	-0.000244164	0	FALSE
10	Tuberculosis	010-041.99	NA	1	1	1	infectious diseases	score_stand	NA	0.193646	0.0889471	1.21367	0.0294735	logistic	309065	121	308944	NA	-0.000131882	0	FALSE
440.9	Atherosclerosis of aorta	440-449.99	Both	1	1	8	circulatory system	score_stand	NA	0.144851	0.0669298	1.15587	0.0304471	logistic	316088	217	315871	NA	1.4e-05	0	FALSE
574.1	Cholelithiasis	574-576.99	Both	1	0	10	digestive	score_stand	NA	0.0165744	0.00766348	1.01671	0.0305581	logistic	324221	18114	306107	NA	-0.000117534	0	FALSE
540.11	Acute appendicitis	540-540.99	Both	1	1	10	digestive	score_stand	NA	-0.0873685	0.0406585	0.916339	0.0316473	logistic	328361	620	327741	NA	-0.000359557	0	FALSE
446.6	Polyarteritis nodosa	440-449.99	Both	1	1	8	circulatory system	score_stand	NA	-0.239724	0.112019	0.786845	0.032353	logistic	315956	85	315871	NA	-6.61e-05	0	FALSE
255.2	Adrenal hypofunction	251-259.99	Both	1	0	3	endocrine/metabolic	score_stand	NA	-0.112228	0.0526986	0.89384	0.0332026	logistic	323572	371	323201	NA	-0.000385251	0	FALSE
255.21	Glucocorticoid deficiency	251-259.99	Both	1	1	3	endocrine/metabolic	score_stand	NA	-0.112228	0.0526986	0.89384	0.0332026	logistic	323572	371	323201	NA	-0.000385251	0	FALSE
695.3	Rosacea	690-697.99	NA	1	1	13	dermatologic	score_stand	NA	0.0881528	0.041405	1.09215	0.0332512	logistic	315853	573	315280	NA	0.000122839	0	FALSE
379.9	Pain, swelling or discharge of eye	375-379.99	Both	0	1	7	sense organs	score_stand	NA	0.12778	0.0600842	1.1363	0.0334469	logistic	320631	269	320362	NA	-0.000313836	0	FALSE
110.13	Dermatophytosis of the body	110-118.99	Both	1	1	1	infectious diseases	score_stand	NA	-0.261056	0.123682	0.770238	0.0347981	logistic	325469	70	325399	NA	-0.000162216	0	FALSE
509	Respiratory failure, insufficiency, arrest	500-509.99	Both	1	0	9	respiratory	score_stand	NA	0.0347438	0.0164627	1.03535	0.0348191	logistic	311081	3731	307350	NA	-0.000304729	0	FALSE
701.3	Circumscribed scleroderma	700-701.99	Both	1	1	13	dermatologic	score_stand	NA	-0.0801449	0.0381186	0.922983	0.0355082	logistic	323067	705	322362	NA	-0.000290933	0	FALSE
358	Myoneural disorders	356-359.99	NA	1	0	6	neurological	score_stand	NA	0.117359	0.0559031	1.12452	0.0357872	logistic	326166	312	325854	NA	-0.000239907	0	FALSE
571.8	Liver abscess and sequelae of chronic liver disease	570-573.99	Both	1	0	10	digestive	score_stand	NA	-0.0500441	0.0240709	0.951187	0.0376144	logistic	314559	1762	312797	NA	-2.65e-05	0	FALSE
743.2	Pathologic fracture	743-744.99	Both	1	0	14	musculoskeletal	score_stand	NA	0.17628	0.0849115	1.19277	0.0378902	logistic	328850	133	328717	NA	-0.000259648	0	FALSE
274.2	Crystal arthropathies	274-274.99	Both	1	0	3	endocrine/metabolic	score_stand	NA	0.174139	0.0841892	1.19022	0.0386005	logistic	324382	136	324246	NA	-0.000421587	0	FALSE
1002	Symptoms concerning nutrition, metabolism, and development	NA	Both	1	0	0	NULL	score_stand	NA	-0.0210413	0.0102186	0.979179	0.0394833	logistic	329282	9974	319308	NA	-0.000273745	0	FALSE
444.2	Embolism and thrombosis of abdominal aorta	440-449.99	Both	1	1	8	circulatory system	score_stand	NA	0.266891	0.129766	1.3059	0.0397144	logistic	315927	56	315871	NA	-1.05e-05	0	FALSE
296	Mood disorders	295-306.99	NA	1	0	5	mental disorders	score_stand	NA	-0.0145589	0.00709297	0.985547	0.0401137	logistic	319309	21471	297838	NA	-0.000235992	0	FALSE
130.1	Lyme disease	130-136.99	Both	1	1	1	infectious diseases	score_stand	NA	0.27756	0.135833	1.31991	0.0410138	logistic	328712	51	328661	NA	-0.000281298	0	FALSE
602.3	Dysplasia of prostate	185-187.99, 796-796.99, 600-602.99	Male	1	1	11	genitourinary	score_stand	NA	0.287812	0.141124	1.33351	0.0414078	logistic	297482	47	297435	NA	-0.000607336	0	FALSE
350.3	Lack of coordination	350-350.99	Both	1	1	6	neurological	score_stand	NA	0.0801695	0.0394356	1.08347	0.0420602	logistic	327352	633	326719	NA	-0.000317178	0	FALSE
599.4	Urinary incontinence	599-599.99	Both	1	1	11	genitourinary	score_stand	NA	-0.0302997	0.0150093	0.970155	0.0435158	logistic	308708	4559	304149	NA	-0.000151807	0	FALSE
531.4	Peptic ulcer, site unspecified	531-531.99	Both	1	1	10	digestive	score_stand	NA	0.0856631	0.042847	1.08944	0.0455785	logistic	319966	535	319431	NA	-0.000420854	0	FALSE
550.4	Umbilical hernia	550-550.99	Both	1	1	10	digestive	score_stand	NA	0.0282391	0.0141314	1.02864	0.0456815	logistic	287417	5106	282311	NA	-0.000357923	0	FALSE
742	Derangement of joint, non-traumatic	741-742.99	NA	1	0	14	musculoskeletal	score_stand	NA	-0.0972516	0.0487481	0.907328	0.0460448	logistic	327934	432	327502	NA	-0.000258447	0	FALSE
286.7	Other and unspecified coagulation defects	286-287.99	Both	1	1	4	hematopoietic	score_stand	NA	-0.0893891	0.0450078	0.91449	0.0470244	logistic	325167	506	324661	NA	-7.51e-05	0	FALSE
735.21	Hammer toe (acquired)	735-739.99	Both	1	1	14	musculoskeletal	score_stand	NA	0.0395321	0.0199359	1.04032	0.0473719	logistic	318658	2524	316134	NA	-0.00027846	0	FALSE
211	Benign neoplasm of other parts of digestive system	211-211.99, 150-159.99	NA	1	1	2	neoplasms	score_stand	NA	-0.0207767	0.0104777	0.979438	0.0473747	logistic	318170	9498	308672	NA	-0.000284365	0	FALSE
317.1	Alcoholism	316-319.99	Both	1	0	5	mental disorders	score_stand	NA	-0.0272761	0.01376	0.973093	0.047448	logistic	317286	5471	311815	NA	5.23e-05	0	FALSE
362	Other retinal disorders	250.70-250.79,360-365.99	NA	1	0	7	sense organs	score_stand	NA	-0.0226364	0.0114333	0.977618	0.0477196	logistic	318931	7996	310935	NA	-0.000500852	0	FALSE
281.13	Folate-deficiency anemia	280-285.99	Both	1	1	4	hematopoietic	score_stand	NA	-0.0942356	0.0477052	0.910068	0.0482258	logistic	298949	452	298497	NA	-0.000205033	0	FALSE
195.3	Malignant neoplasm of head, face, and neck	195-199.99	Both	1	0	2	neoplasms	score_stand	NA	-0.270692	0.137198	0.762852	0.0484962	logistic	299358	57	299301	NA	-0.000247273	0	FALSE
401.22	Hypertensive chronic kidney disease	401-405.99	Both	1	1	8	circulatory system	score_stand	NA	-0.0514451	0.0260783	0.949856	0.0485279	logistic	222907	1515	221392	NA	-0.00113266	0	FALSE
622.1	Polyp of corpus uteri	620-623.99	Female	1	1	11	genitourinary	score_stand	NA	0.0218226	0.0110952	1.02206	0.0492004	logistic	325000	8516	316484	NA	-0.000133013	0	FALSE
770	Myalgia and myositis unspecified	770-770.99	NA	1	1	17	symptoms	score_stand	NA	0.0413774	0.0210848	1.04225	0.0497124	logistic	329282	2250	327032	NA	-0.000273745	0	FALSE
750.11	Esophageal atresia/tracheoesophageal fistula	750-751.99	Both	1	1	15	congenital anomalies	score_stand	NA	0.261077	0.133249	1.29833	0.0500755	logistic	326542	53	326489	NA	-0.00027311	0	FALSE
728.2	Laxity of ligament or hypermobility syndrome	725-729.99	Both	0	1	14	musculoskeletal	score_stand	NA	0.133789	0.068372	1.14315	0.0503736	logistic	305485	207	305278	NA	-0.000283531	0	FALSE
145.1	Cancer of lip	140-149.99, 210-210.99	Both	1	1	2	neoplasms	score_stand	NA	0.220923	0.113308	1.24723	0.0512056	logistic	326436	74	326362	NA	-0.000177586	0	FALSE
117.4	Aspergillosis	110-118.99	Both	1	1	1	infectious diseases	score_stand	NA	-0.11935	0.0612137	0.887497	0.051209	logistic	325675	276	325399	NA	-0.000185374	0	FALSE
317.11	Alcoholic liver damage	316-319.99	Both	1	1	5	mental disorders	score_stand	NA	-0.0578152	0.0296713	0.943824	0.0513522	logistic	312977	1162	311815	NA	0.00020033	0	FALSE
840	Sprains and strains	840-848.99	NA	1	0	18	injuries & poisonings	score_stand	NA	-0.0751754	0.0386017	0.927581	0.0514792	logistic	329148	686	328462	NA	-0.000285181	0	FALSE
561	Symptoms involving digestive system	555-564.99	Both	1	0	10	digestive	score_stand	NA	-0.0138815	0.00717361	0.986214	0.0529811	logistic	278922	21198	257724	NA	-0.000364615	0	FALSE
284.2	Constitutional aplastic anemia	280-285.99	Both	1	1	4	hematopoietic	score_stand	NA	-0.444495	0.23135	0.641148	0.0546921	logistic	298518	21	298497	NA	-0.000147652	0	FALSE
586	Other disorders of the kidney and ureters	580-590.99	NA	1	0	11	genitourinary	score_stand	NA	0.0245705	0.0128013	1.02487	0.054937	logistic	305932	6236	299696	NA	-0.000282018	0	FALSE
427.61	Supraventricular premature beats	426-427.99	Both	1	1	8	circulatory system	score_stand	NA	-0.121681	0.0634391	0.885431	0.0551021	logistic	288889	257	288632	NA	-0.000452597	0	FALSE
270.3	Disorders of plasma protein metabolism	269-270.99	Both	1	0	3	endocrine/metabolic	score_stand	NA	-0.0695588	0.0362767	0.932805	0.0551809	logistic	328548	778	327770	NA	-0.00023943	0	FALSE
752.2	Other specified congenital anomalies of nervous system	752-754.99	Both	1	1	15	congenital anomalies	score_stand	NA	0.176342	0.0921245	1.19285	0.0555981	logistic	328401	113	328288	NA	-0.000286498	0	FALSE
593	Hematuria	590-593.99	Both	1	0	11	genitourinary	score_stand	NA	0.0147101	0.0076966	1.01482	0.0559737	logistic	310019	18087	291932	NA	-0.000158149	0	FALSE
512.8	Cough	512-512.99	Both	1	1	9	respiratory	score_stand	NA	0.0269882	0.0141468	1.02736	0.056427	logistic	320070	5061	315009	NA	-0.000252806	0	FALSE
426.25	Other heart block	426-427.99	Both	1	1	8	circulatory system	score_stand	NA	-0.127691	0.0670498	0.880125	0.056856	logistic	288863	231	288632	NA	-0.000450913	0	FALSE
365	Glaucoma	360-365.99	NA	1	0	7	sense organs	score_stand	NA	0.020146	0.0106116	1.02035	0.0576317	logistic	320166	9231	310935	NA	9.41e-05	0	FALSE
574.12	Cholelithiasis with other cholecystitis	574-576.99	Both	1	1	10	digestive	score_stand	NA	0.0223131	0.0117851	1.02256	0.0583137	logistic	313475	7368	306107	NA	-0.000280778	0	FALSE
528.4	Cysts of oral soft tissues	527-529.99	Both	1	0	10	digestive	score_stand	NA	-0.162816	0.086373	0.849748	0.0594253	logistic	324378	140	324238	NA	-0.000297413	0	FALSE
371.33	Noninfectious dermatoses of eyelid	369-374.99	Both	1	1	7	sense organs	score_stand	NA	-0.411459	0.219611	0.662683	0.0609881	logistic	318916	23	318893	NA	-0.000164298	0	FALSE
555.1	Regional enteritis	555-564.99	Both	1	1	10	digestive	score_stand	NA	-0.0407578	0.0218424	0.960062	0.0620424	logistic	259858	2134	257724	NA	-3.42e-05	0	FALSE
747.13	Congenital anomalies of great vessels	747-747.99	Both	1	1	15	congenital anomalies	score_stand	NA	0.159418	0.0854355	1.17283	0.0620495	logistic	327600	132	327468	NA	-0.000267583	0	FALSE
567	Peritonitis and retroperitoneal infections	565-569.99	NA	1	1	10	digestive	score_stand	NA	0.0438631	0.0235101	1.04484	0.0620816	logistic	299496	1804	297692	NA	-0.000263928	0	FALSE
433.11	Occlusion of cerebral arteries, with cerebral infarction	430-438.99	Both	1	1	8	circulatory system	score_stand	NA	0.215166	0.116683	1.24007	0.0651799	logistic	314199	70	314129	NA	-0.000158843	0	FALSE
189.1	Cancer of kidney and renal pelvis	188-189.99	Both	1	0	2	neoplasms	score_stand	NA	0.0446102	0.0242228	1.04562	0.0655255	logistic	325602	1700	323902	NA	-0.000243758	0	FALSE
305.2	Eating disorder	295-306.99	Both	0	0	5	mental disorders	score_stand	NA	0.153902	0.0837081	1.16638	0.0659806	logistic	297976	138	297838	NA	0.000254397	0	FALSE
855	Complication of nervous system device, implant, and graft	850-859.99	Both	1	1	18	injuries & poisonings	score_stand	NA	-0.363756	0.198239	0.695061	0.0665144	logistic	323803	28	323775	NA	-0.000435614	0	FALSE
283	Acquired hemolytic anemias	280-285.99	NA	1	0	4	hematopoietic	score_stand	NA	0.124689	0.0682705	1.1328	0.0677897	logistic	298706	209	298497	NA	-8.91e-05	0	FALSE
451	Phlebitis and thrombophlebitis	450-457.99	NA	1	0	8	circulatory system	score_stand	NA	-0.0414137	0.0226807	0.959432	0.0678584	logistic	300190	1980	298210	NA	-0.000680618	0	FALSE
871.3	Open wound of foot except toe(s) alone	870-879.99	Both	1	1	18	injuries & poisonings	score_stand	NA	-0.122924	0.067379	0.884331	0.0680971	logistic	326683	228	326455	NA	-0.000405947	0	FALSE
362.29	Macular degeneration (senile) of retina NOS	250.70-250.79,360-365.99	Both	1	1	7	sense organs	score_stand	NA	-0.0244543	0.0134448	0.975842	0.068931	logistic	316698	5763	310935	NA	-0.000442043	0	FALSE
260.6	Anorexia	260-264.99	Both	0	1	3	endocrine/metabolic	score_stand	NA	-0.0453295	0.0249512	0.955683	0.0692594	logistic	323727	1636	322091	NA	-7.96e-05	0	FALSE
497	Bronchitis	490-498.99	Both	1	1	9	respiratory	score_stand	NA	0.0585999	0.0322941	1.06035	0.0695902	logistic	310559	950	309609	NA	-0.00030623	0	FALSE
601.12	Chronic prostatitis	185-187.99, 796-796.99, 600-602.99	Male	1	1	11	genitourinary	score_stand	NA	0.0518171	0.0285998	1.05318	0.0700172	logistic	298659	1224	297435	NA	-0.000515896	0	FALSE
327	Sleep disorders	327-328.99	Both	1	0	6	neurological	score_stand	NA	0.0417037	0.0230613	1.04259	0.0705463	logistic	322916	1880	321036	NA	-0.000356116	0	FALSE
270.1	Disturbances of amino-acid transport	269-270.99	Both	1	0	3	endocrine/metabolic	score_stand	NA	0.24816	0.137322	1.28167	0.070741	logistic	327820	50	327770	NA	-0.000142008	0	FALSE
362.2	Degeneration of macula and posterior pole of retina	250.70-250.79,360-365.99	NA	1	0	7	sense organs	score_stand	NA	-0.0242717	0.0134314	0.97602	0.0707479	logistic	316709	5774	310935	NA	-0.000440566	0	FALSE
530.9	Heartburn	530-530.99, 532-532.99	Both	0	1	10	digestive	score_stand	NA	-0.0342562	0.0189838	0.966324	0.0711533	logistic	278718	2834	275884	NA	-0.00104589	0	FALSE
529.1	Glossitis	527-529.99	Both	1	1	10	digestive	score_stand	NA	0.0861681	0.047833	1.08999	0.0716345	logistic	324667	429	324238	NA	-0.000204757	0	FALSE
525.2	Atrophy of edentulous alveolar ridge	520-526.99	Both	1	1	10	digestive	score_stand	NA	-0.18069	0.100389	0.834694	0.0718768	logistic	317988	104	317884	NA	-0.000332649	0	FALSE
345.3	Convulsions	330-337.99, 341-349.99	Both	1	1	6	neurological	score_stand	NA	-0.319548	0.178475	0.726477	0.0733842	logistic	310653	34	310619	NA	-0.000137566	0	FALSE
577	Diseases of pancreas	577-577.99	NA	1	0	10	digestive	score_stand	NA	0.0270617	0.0152109	1.02743	0.0752228	logistic	329282	4364	324918	NA	-0.000273745	0	FALSE
599.8	Other symptoms involving urinary system	599-599.99	Both	1	1	11	genitourinary	score_stand	NA	-0.209179	0.117896	0.81125	0.07602	logistic	304225	76	304149	NA	3.83e-05	0	FALSE
1013	Asphyxia and hypoxemia	NA	Both	1	0	0	NULL	score_stand	NA	-0.0782727	0.0441984	0.924712	0.076571	logistic	329282	524	328758	NA	-0.000273745	0	FALSE
224	Benign neoplasm of eye	224-225.99, 190-192.99	Both	1	0	2	neoplasms	score_stand	NA	-0.115647	0.0654633	0.890789	0.0772958	logistic	326821	241	326580	NA	-0.0003003	0	FALSE
244.4	Hypothyroidism NOS	240-246.99	Both	1	1	3	endocrine/metabolic	score_stand	NA	-0.0128675	0.00730148	0.987215	0.0780172	logistic	324883	20661	304222	NA	-0.000291345	0	FALSE
749	Congenital anomalies of face and neck	748-749.99	NA	1	0	15	congenital anomalies	score_stand	NA	-0.0991138	0.0562932	0.90564	0.0782943	logistic	329196	324	328872	NA	-0.000260621	0	FALSE
529	Diseases and other conditions of the tongue	527-529.99	NA	1	0	10	digestive	score_stand	NA	0.0420394	0.0238984	1.04294	0.0785628	logistic	325982	1744	324238	NA	-0.000145571	0	FALSE
216	Benign neoplasm of skin	216-217.99	NA	1	1	2	neoplasms	score_stand	NA	0.0209797	0.0119454	1.0212	0.0790365	logistic	328428	7137	321291	NA	-0.000294653	0	FALSE
530.1	Esophagitis, GERD and related diseases	530-530.99, 532-532.99	NA	1	0	10	digestive	score_stand	NA	0.00862242	0.00491409	1.00866	0.0793225	logistic	325149	49265	275884	NA	-0.000139138	0	FALSE
366.1	Nonsenile Cataract	366-366.99	Both	1	1	7	sense organs	score_stand	NA	-0.137045	0.0781653	0.871931	0.0795558	logistic	291949	170	291779	NA	-0.000203188	0	FALSE
721.8	Other allied disorders of spine	720-724.99	Both	1	1	14	musculoskeletal	score_stand	NA	-0.192501	0.109948	0.824894	0.0799747	logistic	323685	87	323598	NA	-0.000360587	0	FALSE
740	Osteoarthrosis	740-740.99	NA	1	0	14	musculoskeletal	score_stand	NA	-0.00812981	0.00464712	0.991903	0.0802169	logistic	329282	58578	270704	NA	-0.000273745	0	FALSE
695.4	Lupus (localized and systemic)	690-697.99, 335-335.99	NA	1	0	13	dermatologic	score_stand	NA	-0.0754513	0.0431488	0.927325	0.080355	logistic	314339	549	313790	NA	9.93e-06	0	FALSE
689	Disorder of skin and subcutaneous tissue NOS	689-689.99	Both	1	1	13	dermatologic	score_stand	NA	-0.0187432	0.0107189	0.981431	0.0803583	logistic	329282	9024	320258	NA	-0.000273745	0	FALSE
1015	Effects of other external causes	NA	Both	1	0	0	NULL	score_stand	NA	-0.030578	0.0175272	0.969885	0.0810536	logistic	329282	3318	325964	NA	-0.000273745	0	FALSE
286.8	Hypercoagulable state	286-287.99	Both	1	0	4	hematopoietic	score_stand	NA	-0.103427	0.059395	0.901742	0.0816243	logistic	324953	292	324661	NA	-5.09e-05	0	FALSE
286.81	Primary hypercoagulable state	286-287.99	Both	1	1	4	hematopoietic	score_stand	NA	-0.103427	0.059395	0.901742	0.0816243	logistic	324953	292	324661	NA	-5.09e-05	0	FALSE
521.4	Tooth complications likely association with other diseases	520-526.99	Both	1	1	10	digestive	score_stand	NA	0.27941	0.16112	1.32235	0.0828886	logistic	317920	36	317884	NA	-0.000287622	0	FALSE
246	Other disorders of thyroid	240-246.99	Both	1	0	3	endocrine/metabolic	score_stand	NA	-0.0695663	0.040118	0.932798	0.082911	logistic	304858	636	304222	NA	5.66e-05	0	FALSE
374.1	Ectropion or entropion	369-374.99	Both	1	1	7	sense organs	score_stand	NA	0.0406213	0.023434	1.04146	0.0830188	logistic	320717	1824	318893	NA	-3.14e-05	0	FALSE
333.2	Myoclonus	330-337.99, 341-349.99	Both	1	1	6	neurological	score_stand	NA	0.130819	0.0755542	1.13976	0.0833689	logistic	310789	170	310619	NA	-8.42e-05	0	FALSE
695.41	Cutaneous lupus erythematosus	690-697.99, 335-335.99	Both	1	1	13	dermatologic	score_stand	NA	-0.126259	0.0735621	0.881386	0.0860955	logistic	313981	191	313790	NA	3.91e-05	0	FALSE
451.2	Phlebitis and thrombophlebitis of lower extremities	450-457.99	Both	1	1	8	circulatory system	score_stand	NA	-0.0457256	0.0267411	0.955304	0.0872776	logistic	299633	1423	298210	NA	-0.000652745	0	FALSE
726.3	Bursitis	725-729.99	Both	1	1	14	musculoskeletal	score_stand	NA	-0.0625655	0.0366394	0.939352	0.0877103	logistic	306038	760	305278	NA	-0.000401598	0	FALSE
189.11	Malignant neoplasm of kidney, except pelvis	188-189.99	Both	1	1	2	neoplasms	score_stand	NA	0.0421582	0.0247544	1.04306	0.0885565	logistic	325530	1628	323902	NA	-0.000255076	0	FALSE
738	Other acquired musculoskeletal deformity	735-739.99	NA	1	0	14	musculoskeletal	score_stand	NA	0.085445	0.0502735	1.0892	0.0892051	logistic	316522	388	316134	NA	-0.000387199	0	FALSE
509.5	Respiratory arrest	500-509.99	Both	1	1	9	respiratory	score_stand	NA	0.120501	0.0710205	1.12806	0.089751	logistic	307543	193	307350	NA	-0.000473336	0	FALSE
255.3	Adrenogenital disorders	251-259.99	Both	1	1	3	endocrine/metabolic	score_stand	NA	0.363129	0.214796	1.43782	0.0909171	logistic	323221	20	323201	NA	-0.000310161	0	FALSE
733	Other disorders of bone and cartilage	730-739.99	Both	1	0	14	musculoskeletal	score_stand	NA	-0.0985795	0.0583973	0.906124	0.0913951	logistic	315272	301	314971	NA	-0.000458585	0	FALSE
706.1	Acne	705-706.99	Both	1	1	13	dermatologic	score_stand	NA	0.163153	0.0966562	1.17722	0.0914167	logistic	319775	103	319672	NA	-0.000372534	0	FALSE
558	Noninfectious gastroenteritis	555-564.99	Both	1	1	10	digestive	score_stand	NA	-0.0132799	0.00788842	0.986808	0.0922843	logistic	274983	17259	257724	NA	-0.000313547	0	FALSE
70	Viral hepatitis	050-079.99	Both	1	0	1	infectious diseases	score_stand	NA	0.0643934	0.0383037	1.06651	0.0927382	logistic	323195	673	322522	NA	-0.000273167	0	FALSE
645	Late pregnancy and failed induction	645-645.99	Female	1	0	12	pregnancy complications	score_stand	NA	-0.149963	0.0892328	0.86074	0.0928451	logistic	329282	131	329151	NA	-0.000273745	0	FALSE
361.2	Retinoschisis and retinal cysts	360-365.99	Both	1	1	7	sense organs	score_stand	NA	-0.137083	0.081599	0.871898	0.0929646	logistic	311091	156	310935	NA	-0.000255248	0	FALSE
1008	Crushing or internal injury to organs	NA	Both	1	0	0	NULL	score_stand	NA	0.098832	0.0590027	1.10388	0.0939258	logistic	329282	281	329001	NA	-0.000273745	0	FALSE
512.2	Painful respiration	512-512.99	Both	1	1	9	respiratory	score_stand	NA	-0.093306	0.0557102	0.910915	0.0939649	logistic	315340	331	315009	NA	-0.000511024	0	FALSE
573.7	Abnormal results of function study of liver	570-573.99	Both	0	1	10	digestive	score_stand	NA	-0.0211989	0.0127441	0.979024	0.0962282	logistic	319129	6332	312797	NA	-9.72e-05	0	FALSE
560.3	Peritoneal or intestinal adhesions	555-564.99	Both	1	1	10	digestive	score_stand	NA	0.0439047	0.0265395	1.04488	0.0980633	logistic	259138	1414	257724	NA	0.000248192	0	FALSE
364.41	Keratoconus	360-365.99	Both	1	1	7	sense organs	score_stand	NA	-0.158892	0.0960572	0.853088	0.0980984	logistic	311048	113	310935	NA	-0.000249836	0	FALSE
70.4	Chronic hepatitis	050-079.99	Both	0	1	1	infectious diseases	score_stand	NA	-0.0871432	0.0526901	0.916546	0.0981514	logistic	322891	369	322522	NA	-0.000388993	0	FALSE
874	Complication of amputation stump	870-879.99	Both	1	1	18	injuries & poisonings	score_stand	NA	0.138945	0.0840851	1.14906	0.0984467	logistic	326592	137	326455	NA	-0.000333916	0	FALSE
271	Disorders of carbohydrate transport and metabolism	271-271.99	NA	1	0	3	endocrine/metabolic	score_stand	NA	0.108139	0.0655517	1.1142	0.0990092	logistic	329282	227	329055	NA	-0.000273745	0	FALSE
480.12	Pseudomonal pneumonia	480-488.99	Both	1	1	9	respiratory	score_stand	NA	0.122119	0.0741862	1.12989	0.0997414	logistic	309054	177	308877	NA	-0.000179759	0	FALSE
300.3	Obsessive-compulsive disorders	295-306.99	Both	1	1	5	mental disorders	score_stand	NA	0.111564	0.0679206	1.11802	0.100474	logistic	298049	211	297838	NA	0.000258229	0	FALSE
201	Hodgkin's disease	200-204.99	NA	1	1	2	neoplasms	score_stand	NA	0.0882889	0.0538325	1.0923	0.100991	logistic	323017	339	322678	NA	-0.000168323	0	FALSE
703.1	Ingrowing nail	703-704.99	Both	0	1	13	dermatologic	score_stand	NA	0.0538872	0.0328819	1.05537	0.101253	logistic	328274	916	327358	NA	-0.000275722	0	FALSE
562	Diverticulosis and diverticulitis	555-564.99	NA	1	0	10	digestive	score_stand	NA	0.048701	0.0298113	1.04991	0.102335	logistic	258841	1117	257724	NA	0.000237109	0	FALSE
509.8	Dependence on respirator [Ventilator] or supplemental oxygen	500-509.99	Both	1	1	9	respiratory	score_stand	NA	0.0503152	0.0308274	1.0516	0.102646	logistic	308397	1047	307350	NA	-0.000427796	0	FALSE
110.11	Dermatophytosis of nail	110-118.99	Both	1	1	1	infectious diseases	score_stand	NA	-0.145186	0.0890455	0.864861	0.103002	logistic	325530	131	325399	NA	-0.000163106	0	FALSE
655	Known or suspected fetal abnormality affecting management of mother	655-655.99	Female	1	0	12	pregnancy complications	score_stand	NA	0.0593449	0.0365552	1.06114	0.104497	logistic	329282	763	328519	NA	-0.000273745	0	FALSE
159.3	Malignant neoplasm of gallbladder and extrahepatic bile ducts	140-159.99, 210-211.99	Both	1	1	2	neoplasms	score_stand	NA	-0.0870497	0.0536692	0.916631	0.10481	logistic	306374	356	306018	NA	-9.87e-06	0	FALSE
599	Other symptoms/disorders or the urinary system	599-599.99	NA	1	0	11	genitourinary	score_stand	NA	-0.0136875	0.00846257	0.986406	0.105789	logistic	318988	14839	304149	NA	-0.000218665	0	FALSE
288.3	Eosinophilia	288-289.99	Both	1	1	4	hematopoietic	score_stand	NA	-0.139536	0.086353	0.869761	0.106119	logistic	317698	139	317559	NA	-2.05e-05	0	FALSE
714.2	Juvenile rheumatoid arthritis	714-716.00, 696-696.99	Both	1	1	14	musculoskeletal	score_stand	NA	-0.352333	0.219106	0.703046	0.107825	logistic	318992	23	318969	NA	3.25e-05	0	FALSE
71	Human immunodeficiency virus [HIV] disease	050-079.99	NA	1	0	1	infectious diseases	score_stand	NA	-0.215316	0.133987	0.806286	0.108054	logistic	322581	59	322522	NA	-0.000357728	0	FALSE
649.1	Diabetes or abnormal glucose tolerance complicating pregnancy	649-649.99	Female	0	1	12	pregnancy complications	score_stand	NA	0.133812	0.0832798	1.14318	0.108103	logistic	329180	141	329039	NA	-0.000290738	0	FALSE
318	Tobacco use disorder	316-319.99	Both	1	1	5	mental disorders	score_stand	NA	-0.015608	0.00973107	0.984513	0.108728	logistic	322894	11079	311815	NA	-3.91e-06	0	FALSE
560.4	Other intestinal obstruction	555-564.99	Both	1	1	10	digestive	score_stand	NA	-0.0246376	0.0153816	0.975663	0.10921	logistic	262057	4333	257724	NA	-7.83e-05	0	FALSE
401.2	Hypertensive heart and/or renal disease	401-405.99	Both	1	0	8	circulatory system	score_stand	NA	-0.0386926	0.0241567	0.962046	0.109214	logistic	223156	1764	221392	NA	-0.00111013	0	FALSE
574	Cholelithiasis and cholecystitis	574-576.99	NA	1	0	10	digestive	score_stand	NA	0.0115694	0.00723076	1.01164	0.109594	logistic	326620	20513	306107	NA	-0.000225941	0	FALSE
912	Insect bite	912-913.99	Both	1	1	18	injuries & poisonings	score_stand	NA	-0.226541	0.141619	0.797286	0.109675	logistic	329280	53	329227	NA	-0.0002711	0	FALSE
300.4	Dysthymic disorder	295-306.99	Both	1	1	5	mental disorders	score_stand	NA	-0.186947	0.11689	0.829488	0.109744	logistic	297915	77	297838	NA	0.000194517	0	FALSE
300.11	Generalized anxiety disorder	295-306.99	Both	1	1	5	mental disorders	score_stand	NA	0.0953615	0.0601697	1.10006	0.112995	logistic	298108	270	297838	NA	0.000263301	0	FALSE
145.5	Cancer of the mouth floor	140-149.99, 210-210.99	Both	1	1	2	neoplasms	score_stand	NA	0.193578	0.122381	1.21358	0.113702	logistic	326426	64	326362	NA	-0.000183759	0	FALSE
420.21	Acute pericarditis	420-425.99	Both	1	1	8	circulatory system	score_stand	NA	0.0968742	0.0613794	1.10172	0.1145	logistic	324283	260	324023	NA	-0.000260719	0	FALSE
752.11	Spina bifida	752-754.99	Both	1	1	15	congenital anomalies	score_stand	NA	0.0973369	0.061789	1.10223	0.115185	logistic	328544	256	328288	NA	-0.000279692	0	FALSE
573.1	Chronic passive congestion of liver	570-573.99	Both	1	1	10	digestive	score_stand	NA	-0.208939	0.132802	0.811445	0.115647	logistic	312857	60	312797	NA	9.77e-05	0	FALSE
760	Back pain	760-760.99	NA	1	1	17	symptoms	score_stand	NA	-0.0159	0.0101166	0.984226	0.116028	logistic	329282	10143	319139	NA	-0.000273745	0	FALSE
395.6	Heart valve replaced	394-399.99	Both	1	1	8	circulatory system	score_stand	NA	0.0309852	0.0197153	1.03147	0.116036	logistic	316261	2594	313667	NA	-5.57e-05	0	FALSE
530	Diseases of esophagus	530-530.99, 532-532.99	NA	1	0	10	digestive	score_stand	NA	0.00754331	0.00480607	1.00757	0.116523	logistic	327845	51961	275884	NA	-0.00019805	0	FALSE
350	Abnormal movement	350-350.99	Both	1	0	6	neurological	score_stand	NA	0.0317414	0.0202794	1.03225	0.117534	logistic	329154	2435	326719	NA	-0.0002757	0	FALSE
345.11	Generalized convulsive epilepsy	330-337.99, 341-349.99	Both	1	1	6	neurological	score_stand	NA	0.0630882	0.0403176	1.06512	0.117635	logistic	311226	607	310619	NA	-5.78e-05	0	FALSE
204.3	Monocytic leukemia	200-204.99	Both	1	1	2	neoplasms	score_stand	NA	-0.175652	0.112553	0.83891	0.118613	logistic	322761	83	322678	NA	-0.000235383	0	FALSE
286.13	Congenital factor VIII disorder	286-287.99	Both	1	1	4	hematopoietic	score_stand	NA	-0.178713	0.115079	0.836346	0.120433	logistic	324740	79	324661	NA	-2.75e-05	0	FALSE
528.41	Cyst of the salivary gland	527-529.99	Both	1	1	10	digestive	score_stand	NA	-0.151426	0.0981879	0.859481	0.123023	logistic	324346	108	324238	NA	-0.000287846	0	FALSE
635.3	Placenta previa and abruptio placenta	634-636.99	Female	1	1	12	pregnancy complications	score_stand	NA	-0.0475702	0.0308928	0.953544	0.123597	logistic	325203	1125	324078	NA	-0.000352489	0	FALSE
763	Thoracic or lumbosacral neuritis or radiculitis, unspecified	763-767.99	NA	1	1	17	symptoms	score_stand	NA	0.203614	0.132696	1.22583	0.12492	logistic	326148	54	326094	NA	-0.000194392	0	FALSE
496.1	Emphysema	490-498.99	Both	1	1	9	respiratory	score_stand	NA	-0.0265882	0.017334	0.973762	0.12506	logistic	313038	3429	309609	NA	-0.000549505	0	FALSE
353	Nerve root and plexus disorders	351-355.99	NA	1	0	6	neurological	score_stand	NA	-0.0526789	0.034361	0.948685	0.12525	logistic	312283	862	311421	NA	-0.000272141	0	FALSE
733.6	Costochondritis	730-739.99	Both	0	1	14	musculoskeletal	score_stand	NA	0.0853064	0.0556786	1.08905	0.125493	logistic	315287	316	314971	NA	-0.000368675	0	FALSE
755.3	Congenital anomaly of fingers/toes	754-756.99	Both	1	1	15	congenital anomalies	score_stand	NA	-0.27658	0.180901	0.758373	0.12629	logistic	327880	33	327847	NA	-0.000267362	0	FALSE
580.12	Non-proliferative glomerulonephritis	580-590.99	Both	1	1	11	genitourinary	score_stand	NA	0.110075	0.0720209	1.11636	0.12642	logistic	299884	188	299696	NA	-0.000505462	0	FALSE
411.8	Other chronic ischemic heart disease, unspecified	410-414.99	Both	1	1	8	circulatory system	score_stand	NA	-0.0110586	0.00726161	0.989002	0.127786	logistic	308235	21747	286488	NA	-0.000562766	0	FALSE
420.2	Pericarditis	420-425.99	Both	1	0	8	circulatory system	score_stand	NA	0.032075	0.0211056	1.03259	0.128576	logistic	326275	2252	324023	NA	-0.000187699	0	FALSE
531	Peptic ulcer (excl. esophageal)	531-531.99	NA	1	0	10	digestive	score_stand	NA	0.0155559	0.010246	1.01568	0.128955	logistic	329282	9851	319431	NA	-0.000273745	0	FALSE
835	Internal derangement of knee	830-839.99	Both	1	1	18	injuries & poisonings	score_stand	NA	-0.0249341	0.0164298	0.975374	0.129112	logistic	328631	3777	324854	NA	-0.000248126	0	FALSE
244	Hypothyroidism	240-246.99	Both	1	0	3	endocrine/metabolic	score_stand	NA	-0.0108138	0.00713793	0.989244	0.129779	logistic	325913	21691	304222	NA	-0.000237577	0	FALSE
279.11	Deficiency of humoral immunity	279-279.99	Both	1	1	3	endocrine/metabolic	score_stand	NA	-0.0941108	0.0622233	0.910182	0.130415	logistic	328784	265	328519	NA	-0.000312708	0	FALSE
711	Arthropathy associated with infections	710-716.99	NA	1	0	14	musculoskeletal	score_stand	NA	-0.135506	0.0896427	0.873274	0.130631	logistic	322153	129	322024	NA	-0.000240104	0	FALSE
947	Urticaria	930-949.99	Both	1	1	13	dermatologic	score_stand	NA	-0.0639016	0.0422867	0.938097	0.13075	logistic	323429	569	322860	NA	-0.000208059	0	FALSE
523.32	Chronic periodontitis	520-526.99	Both	1	1	10	digestive	score_stand	NA	-0.0431743	0.0286453	0.957744	0.131759	logistic	319123	1239	317884	NA	-0.000386408	0	FALSE
496.2	Chronic bronchitis	490-498.99	Both	1	0	9	respiratory	score_stand	NA	0.0199867	0.0132657	1.02019	0.1319	logistic	315492	5883	309609	NA	-0.000233075	0	FALSE
742.9	Other derangement of joint	741-742.99	Both	1	1	14	musculoskeletal	score_stand	NA	-0.116591	0.0774222	0.889949	0.13209	logistic	327674	172	327502	NA	-0.000225944	0	FALSE
958.2	Traumatic and surgical subcutaneous emphysema	958-959.99	Both	1	1	18	injuries & poisonings	score_stand	NA	-0.110651	0.0736466	0.895251	0.132979	logistic	329027	190	328837	NA	-0.000316248	0	FALSE
136	Other infectious and parasitic diseases	130-136.99	NA	1	1	1	infectious diseases	score_stand	NA	0.127484	0.0848611	1.13597	0.133028	logistic	328796	135	328661	NA	-0.000276288	0	FALSE
564.8	Abnormal findings on exam of gastrointestinal tract/ abdominal area	555-564.99	Both	1	0	10	digestive	score_stand	NA	-0.0278643	0.0185509	0.97252	0.133084	logistic	329282	2961	326321	NA	-0.000273745	0	FALSE
859	Complication due to other implant and internal device	850-859.99	Both	1	1	18	injuries & poisonings	score_stand	NA	0.0720826	0.0480037	1.07474	0.133199	logistic	324203	428	323775	NA	-0.000371372	0	FALSE
274.21	Chondrocalcinosis	274-274.99	Both	1	1	3	endocrine/metabolic	score_stand	NA	0.158272	0.105461	1.17148	0.133419	logistic	324333	87	324246	NA	-0.000437828	0	FALSE
352.1	Trigeminal nerve disorders [CN5]	351-355.99	Both	1	1	6	neurological	score_stand	NA	-0.055053	0.0367528	0.946435	0.134152	logistic	312175	754	311421	NA	-0.000271489	0	FALSE
245	Thyroiditis	240-246.99	Both	1	0	3	endocrine/metabolic	score_stand	NA	0.0741796	0.0495967	1.077	0.134744	logistic	304623	401	304222	NA	0.000171649	0	FALSE
495	Asthma	490-498.99	NA	1	0	9	respiratory	score_stand	NA	0.0738977	0.04952	1.0767	0.135626	logistic	310011	402	309609	NA	-0.000347249	0	FALSE
261	Vitamin deficiency	260-264.99	Both	1	0	3	endocrine/metabolic	score_stand	NA	-0.0222301	0.0149039	0.978015	0.135814	logistic	326697	4606	322091	NA	-0.00011848	0	FALSE
619.1	Noninflammatory disorders of ovary, fallopian tube, and broad ligament	619-619.99	Female	1	1	11	genitourinary	score_stand	NA	-0.0519493	0.0348638	0.949377	0.136207	logistic	320318	839	319479	NA	-0.000267759	0	FALSE
531.3	Duodenal ulcer	531-531.99	Both	1	1	10	digestive	score_stand	NA	0.0248133	0.0166653	1.02512	0.136507	logistic	323069	3638	319431	NA	-0.000358694	0	FALSE
145.4	Cancer of the gums	140-149.99, 210-210.99	Both	1	1	2	neoplasms	score_stand	NA	-0.198569	0.133555	0.819903	0.137069	logistic	326421	59	326362	NA	-0.000219532	0	FALSE
522	Diseases of pulp and periapical tissues	520-526.99	NA	1	0	10	digestive	score_stand	NA	-0.0319688	0.0215288	0.968537	0.137561	logistic	320074	2190	317884	NA	-0.000405519	0	FALSE
522.1	Pulpitis and necrosis of tooth pulp	520-526.99	Both	1	1	10	digestive	score_stand	NA	0.175887	0.118663	1.1923	0.138276	logistic	317952	68	317884	NA	-0.00028436	0	FALSE
374.2	Lagophthalmos	369-374.99	Both	1	1	7	sense organs	score_stand	NA	0.146398	0.0987917	1.15766	0.13837	logistic	318992	99	318893	NA	-0.000127276	0	FALSE
300.12	Agorophobia, social phobia, and panic disorder	295-306.99	Both	1	1	5	mental disorders	score_stand	NA	0.0383707	0.0259223	1.03912	0.138815	logistic	299321	1483	297838	NA	0.000315709	0	FALSE
41.21	Rheumatic fever / chorea	010-041.99	Both	1	1	1	infectious diseases	score_stand	NA	0.261689	0.177162	1.29912	0.139644	logistic	308974	30	308944	NA	-0.000156683	0	FALSE
334.2	Anterior horn cell disease	330-337.99, 341-349.99	Both	1	0	6	neurological	score_stand	NA	-0.0726612	0.0493398	0.929916	0.140841	logistic	311039	420	310619	NA	-0.000168119	0	FALSE
300.8	Acute reaction to stress	295-306.99	Both	1	1	5	mental disorders	score_stand	NA	-0.11898	0.0807977	0.887825	0.140866	logistic	297996	158	297838	NA	0.000186663	0	FALSE
571.6	Primary biliary cirrhosis	570-573.99	Both	1	1	10	digestive	score_stand	NA	-0.0777716	0.0528439	0.925176	0.141095	logistic	313163	366	312797	NA	6.96e-05	0	FALSE
740.1	Osteoarthritis; localized	740-740.99	Both	1	0	14	musculoskeletal	score_stand	NA	-0.00754372	0.00513462	0.992485	0.141782	logistic	316517	45813	270704	NA	-0.000138317	0	FALSE
358.1	Myasthenia gravis	356-359.99	NA	1	1	6	neurological	score_stand	NA	0.0886761	0.0604068	1.09273	0.142109	logistic	326123	269	325854	NA	-0.000260136	0	FALSE
327.5	Parasomnia	327-328.99	Both	1	1	6	neurological	score_stand	NA	0.143336	0.0979419	1.15412	0.143337	logistic	321137	101	321036	NA	-0.000444406	0	FALSE
441.1	Acute vascular insufficiency of intestine	440-449.99	Both	1	1	8	circulatory system	score_stand	NA	-0.0641583	0.0442169	0.937857	0.146783	logistic	316393	522	315871	NA	-8.84e-05	0	FALSE
634	Miscarriage; stillbirth	634-636.99	Female	1	0	12	pregnancy complications	score_stand	NA	0.0304561	0.0210268	1.03092	0.147494	logistic	326503	2425	324078	NA	-0.000163062	0	FALSE
200.1	Polycythemia vera	200-204.99, 289-289.99	Both	1	1	2	neoplasms	score_stand	NA	-0.0623868	0.0431232	0.939519	0.147978	logistic	317886	549	317337	NA	-0.00010279	0	FALSE
585.31	Renal dialysis	580-590.99	Both	1	1	11	genitourinary	score_stand	NA	-0.0550796	0.038098	0.94641	0.148251	logistic	300397	701	299696	NA	-0.000606622	0	FALSE
446	Polyarteritis nodosa and allied conditions	440-449.99	Both	1	0	8	circulatory system	score_stand	NA	-0.0390847	0.027091	0.961669	0.1491	logistic	317259	1388	315871	NA	-0.000121902	0	FALSE
573.5	Jaundice (not of newborn)	570-573.99	Both	0	1	10	digestive	score_stand	NA	-0.0396773	0.027535	0.961099	0.149591	logistic	314137	1340	312797	NA	3.46e-05	0	FALSE
716	Other arthropathies	710-716.99	NA	1	0	14	musculoskeletal	score_stand	NA	0.0693393	0.0483488	1.0718	0.15153	logistic	322445	421	322024	NA	-0.000168197	0	FALSE
130	Spirochetal infection	130-136.99	NA	1	0	1	infectious diseases	score_stand	NA	0.133636	0.0934732	1.14298	0.152812	logistic	328772	111	328661	NA	-0.000280349	0	FALSE
707.1	Decubitus ulcer	707-707.99	Both	1	1	13	dermatologic	score_stand	NA	-0.026209	0.0183421	0.974131	0.153032	logistic	327363	3039	324324	NA	-0.00027489	0	FALSE
278.4	Abnormal weight gain	278-278.99	Both	1	1	3	endocrine/metabolic	score_stand	NA	0.141467	0.0993575	1.15196	0.1545	logistic	305511	98	305413	NA	-0.000171505	0	FALSE
592.13	Chronic interstitial cystitis	590-593.99	Both	1	1	11	genitourinary	score_stand	NA	-0.0806918	0.0568442	0.922478	0.155746	logistic	292249	317	291932	NA	-0.000619689	0	FALSE
1007	Injury to blood vessels	NA	Both	1	0	0	NULL	score_stand	NA	0.130516	0.092342	1.13942	0.157538	logistic	329282	114	329168	NA	-0.000273745	0	FALSE
939	Atopic/contact dermatitis due to other or unspecified	930-949.99	NA	1	0	13	dermatologic	score_stand	NA	-0.0221802	0.0157132	0.978064	0.158079	logistic	326988	4128	322860	NA	-0.000279631	0	FALSE
915	Superficial injury without mention of infection	910-919.99	Both	1	0	18	injuries & poisonings	score_stand	NA	-0.0250903	0.0177862	0.975222	0.158343	logistic	329282	3220	326062	NA	-0.000273745	0	FALSE
274	Gout and other crystal arthropathies	274-274.99	NA	1	0	3	endocrine/metabolic	score_stand	NA	0.0200529	0.0142833	1.02026	0.160336	logistic	329282	5036	324246	NA	-0.000273745	0	FALSE
418	Nonspecific chest pain	418-418.99	Both	1	1	8	circulatory system	score_stand	NA	0.165619	0.118104	1.18012	0.160821	logistic	323390	69	323321	NA	-0.000369754	0	FALSE
600	Hyperplasia of prostate	185-187.99, 796-796.99, 600-602.99	Male	1	1	11	genitourinary	score_stand	NA	0.011396	0.00812902	1.01146	0.160947	logistic	315912	18477	297435	NA	-0.000193961	0	FALSE
202	Cancer of other lymphoid, histiocytic tissue	200-204.99	NA	1	0	2	neoplasms	score_stand	NA	0.0271189	0.0193764	1.02749	0.161639	logistic	325358	2680	322678	NA	-0.000100271	0	FALSE
446.3	Hypersensitivity angiitis	440-449.99	Both	1	1	8	circulatory system	score_stand	NA	0.276509	0.198092	1.31852	0.162756	logistic	315895	24	315871	NA	-2.48e-05	0	FALSE
290.12	Dementia with cerebral degenerations	290-292.99	Both	1	1	5	mental disorders	score_stand	NA	-0.113316	0.0813275	0.892868	0.163519	logistic	317384	156	317228	NA	-0.000171514	0	FALSE
288	Diseases of white blood cells	288-289.99	Both	1	0	4	hematopoietic	score_stand	NA	-0.0488071	0.0350788	0.952365	0.164118	logistic	318385	826	317559	NA	-5.57e-05	0	FALSE
758.1	Chromosomal anomalies	756-759.99	Both	1	1	15	congenital anomalies	score_stand	NA	0.144041	0.103681	1.15493	0.164749	logistic	328403	90	328313	NA	-0.000272663	0	FALSE
345	Epilepsy, recurrent seizures, convulsions	330-337.99, 341-349.99	NA	1	0	6	neurological	score_stand	NA	-0.0204103	0.014696	0.979797	0.164882	logistic	315345	4726	310619	NA	-0.000272998	0	FALSE
212	Benign neoplasm of respiratory and intrathoracic organs	212-212.99	NA	1	1	2	neoplasms	score_stand	NA	0.0651102	0.0469405	1.06728	0.165418	logistic	329282	448	328834	NA	-0.000273745	0	FALSE
270	Disorders of protein plasma/amino-acid transport and metabolism	269-270.99	NA	1	0	3	endocrine/metabolic	score_stand	NA	-0.0480589	0.0346916	0.953078	0.165955	logistic	328616	846	327770	NA	-0.000220012	0	FALSE
41.11	Methicillin sensitive Staphylococcus aureus	010-041.99	Both	1	1	1	infectious diseases	score_stand	NA	-0.0243905	0.0176078	0.975905	0.165989	logistic	312237	3293	308944	NA	-0.000295721	0	FALSE
696.2	Parapsoriasis	690-697.99	Both	1	1	13	dermatologic	score_stand	NA	0.246153	0.177781	1.2791	0.166179	logistic	315310	30	315280	NA	5.56e-05	0	FALSE
441.2	Chronic vascular insufficiency of intestine	440-449.99	Both	1	1	8	circulatory system	score_stand	NA	0.133904	0.0967547	1.14328	0.166374	logistic	315975	104	315871	NA	-1.32e-05	0	FALSE
428.1	Congestive heart failure (CHF) NOS	428-429.99	Both	1	1	8	circulatory system	score_stand	NA	-0.0218591	0.0158361	0.978378	0.167484	logistic	323501	4109	319392	NA	-0.00026855	0	FALSE
458.2	Iatrogenic hypotension	458-459.99	Both	1	1	8	circulatory system	score_stand	NA	0.0631775	0.0458559	1.06522	0.168284	logistic	292142	471	291671	NA	0.000185607	0	FALSE
260.1	Cachexia	260-264.99	Both	0	1	3	endocrine/metabolic	score_stand	NA	0.124473	0.0903539	1.13255	0.168322	logistic	322210	119	322091	NA	5.9e-05	0	FALSE
513.3	Hypoventilation	513-513.99	Both	1	0	9	respiratory	score_stand	NA	0.0949173	0.0689794	1.09957	0.168814	logistic	328658	206	328452	NA	-0.000278567	0	FALSE
474.2	Chronic tonsillitis and adenoiditis	470-479.99	Both	1	1	9	respiratory	score_stand	NA	0.0418486	0.0306246	1.04274	0.171781	logistic	309081	1061	308020	NA	-0.000108057	0	FALSE
958.1	Postoperative shock	958-959.99	Both	1	1	18	injuries & poisonings	score_stand	NA	0.215949	0.158152	1.24104	0.172111	logistic	328875	38	328837	NA	-0.000271924	0	FALSE
292	Neurological disorders	290-292.99	Both	1	0	5	mental disorders	score_stand	NA	-0.0156452	0.0114727	0.984477	0.172664	logistic	325120	7892	317228	NA	-0.000321197	0	FALSE
695.8	Other specified erythematous conditions	690-697.99	Both	1	0	13	dermatologic	score_stand	NA	-0.0757724	0.0555734	0.927027	0.172736	logistic	315611	331	315280	NA	2.87e-06	0	FALSE
255.12	Hyperaldosteronism	251-259.99	Both	1	1	3	endocrine/metabolic	score_stand	NA	0.135347	0.0994218	1.14493	0.173405	logistic	323299	98	323201	NA	-0.000299934	0	FALSE
112	Candidiasis	110-118.99	Both	1	0	1	infectious diseases	score_stand	NA	-0.0249913	0.0183663	0.975318	0.173603	logistic	328417	3018	325399	NA	-0.000247582	0	FALSE
571	Chronic liver disease and cirrhosis	570-573.99	Both	1	0	10	digestive	score_stand	NA	-0.0159629	0.0117398	0.984164	0.173916	logistic	320268	7471	312797	NA	-7.75e-05	0	FALSE
271.3	Intestinal disaccharidase deficiencies and disaccharide malabsorption	271-271.99	Both	1	1	3	endocrine/metabolic	score_stand	NA	0.0947407	0.069763	1.09937	0.174452	logistic	329256	201	329055	NA	-0.000281926	0	FALSE
197	Chemotherapy	195-199.99	NA	1	1	2	neoplasms	score_stand	NA	-0.0130685	0.00964293	0.987016	0.175339	logistic	310567	11266	299301	NA	-0.000508195	0	FALSE
742.2	Pathological, developmental or recurrent dislocation	741-742.99	Both	1	1	14	musculoskeletal	score_stand	NA	-0.115479	0.0852547	0.890939	0.17557	logistic	327644	142	327502	NA	-0.000220097	0	FALSE
198.2	Secondary malignancy of respiratory organs	195-199.99	Both	1	1	2	neoplasms	score_stand	NA	-0.0204746	0.0151539	0.979734	0.176659	logistic	303762	4461	299301	NA	-0.000374927	0	FALSE
367.2	Astigmatism	367-367.99	Both	1	1	7	sense organs	score_stand	NA	-0.0284696	0.0210992	0.971932	0.177234	logistic	324831	2295	322536	NA	-0.000395198	0	FALSE
625.1	Dyspareunia	624-625.99	Female	1	1	11	genitourinary	score_stand	NA	0.041348	0.0307481	1.04221	0.178712	logistic	321270	1056	320214	NA	-0.000310811	0	FALSE
601.1	Prostatitis	185-187.99, 796-796.99, 600-602.99	Male	1	0	11	genitourinary	score_stand	NA	0.0294404	0.0218997	1.02988	0.178842	logistic	299552	2117	297435	NA	-0.000512255	0	FALSE
259.1	Nonspecific abnormal results of other endocrine function study	251-259.99	Both	1	1	3	endocrine/metabolic	score_stand	NA	0.185663	0.138404	1.20402	0.179772	logistic	323251	50	323201	NA	-0.000307213	0	FALSE
665	Obstetrical/birth trauma	660-669.99	Female	1	0	12	pregnancy complications	score_stand	NA	0.021187	0.0158658	1.02141	0.18175	logistic	329282	4839	324443	NA	-0.000273745	0	FALSE
696.3	Pityriasis	690-697.99	Both	1	1	13	dermatologic	score_stand	NA	-0.154019	0.115517	0.857256	0.182432	logistic	315358	78	315280	NA	2.57e-05	0	FALSE
426.31	Right bundle branch block	426-427.99	Both	1	1	8	circulatory system	score_stand	NA	0.275882	0.207286	1.31769	0.183214	logistic	288654	22	288632	NA	-0.000390124	0	FALSE
442.2	Aneurysm of iliac artery	440-449.99	Both	1	1	8	circulatory system	score_stand	NA	-0.0924609	0.0694978	0.911685	0.183381	logistic	316084	213	315871	NA	-6.41e-05	0	FALSE
202.2	Non-Hodgkins lymphoma	200-204.99	Both	1	0	2	neoplasms	score_stand	NA	0.0258375	0.019423	1.02617	0.183435	logistic	325346	2668	322678	NA	-0.000105743	0	FALSE
427.6	Premature beats	426-427.99	Both	1	0	8	circulatory system	score_stand	NA	-0.0383992	0.0288799	0.962329	0.183645	logistic	289853	1221	288632	NA	-0.000478169	0	FALSE
287	Purpura and other hemorrhagic conditions	286-287.99	NA	1	0	4	hematopoietic	score_stand	NA	-0.0237646	0.0178789	0.976516	0.183782	logistic	327848	3187	324661	NA	-0.00011023	0	FALSE
756.21	Pectus excavatum	754-756.99	Both	1	1	15	congenital anomalies	score_stand	NA	-0.208063	0.15696	0.812156	0.18498	logistic	327890	43	327847	NA	-0.000267042	0	FALSE
365.1	Open-angle glaucoma	360-365.99	Both	1	0	7	sense organs	score_stand	NA	0.0277408	0.0209357	1.02813	0.185155	logistic	313234	2299	310935	NA	-0.000114075	0	FALSE
749.2	Congenital anomalies of skull and face bones	748-749.99	Both	1	1	15	congenital anomalies	score_stand	NA	-0.280581	0.212631	0.755345	0.18698	logistic	328896	24	328872	NA	-0.000222738	0	FALSE
717	Polymyalgia Rheumatica	717-717.99	NA	1	1	14	musculoskeletal	score_stand	NA	0.0253234	0.0192354	1.02565	0.188006	logistic	329282	2735	326547	NA	-0.000273745	0	FALSE
415.2	Chronic pulmonary heart disease	415-417.99	Both	1	0	8	circulatory system	score_stand	NA	0.0313027	0.0238397	1.0318	0.189167	logistic	323516	1768	321748	NA	-0.000216377	0	FALSE
287.3	Thrombocytopenia	286-287.99	Both	1	0	4	hematopoietic	score_stand	NA	-0.0244806	0.0186592	0.975817	0.189525	logistic	327585	2924	324661	NA	-0.000106182	0	FALSE
480.2	Viral pneumonia	480-488.99	Both	1	1	9	respiratory	score_stand	NA	0.0975581	0.0743681	1.10248	0.189578	logistic	309054	177	308877	NA	-0.000185943	0	FALSE
381.3	Mastoiditis & related conditions	381-385.99	Both	1	1	7	sense organs	score_stand	NA	0.121254	0.0924437	1.12891	0.189637	logistic	325018	114	324904	NA	-0.000298245	0	FALSE
720	Spinal stenosis	720-724.99	NA	1	0	14	musculoskeletal	score_stand	NA	0.0342549	0.0261918	1.03485	0.190924	logistic	325055	1457	323598	NA	-0.000252269	0	FALSE
620	Dysplasia of female genital organs	620-623.99	Female	1	0	11	genitourinary	score_stand	NA	-0.149884	0.114712	0.860808	0.191345	logistic	316563	79	316484	NA	-0.000423956	0	FALSE
356	Hereditary and idiopathic peripheral neuropathy	356-359.99	NA	1	1	6	neurological	score_stand	NA	0.0828951	0.0635834	1.08643	0.192328	logistic	326097	243	325854	NA	-0.000264488	0	FALSE
870.6	Open wound of neck	870-879.99	Both	1	1	18	injuries & poisonings	score_stand	NA	0.181917	0.139886	1.19952	0.19344	logistic	326504	49	326455	NA	-0.000349249	0	FALSE
626.4	Premenstrual tension syndromes	626-628.99	Female	1	1	11	genitourinary	score_stand	NA	0.109525	0.0842657	1.11575	0.193684	logistic	300391	137	300254	NA	-0.00017064	0	FALSE
465.2	Acute pharyngitis	460-469.99	Both	1	1	9	respiratory	score_stand	NA	-0.0374765	0.0288544	0.963217	0.194008	logistic	327105	1219	325886	NA	-0.000358928	0	FALSE
626.21	Mittelschmerz	626-628.99	Female	1	1	11	genitourinary	score_stand	NA	0.241356	0.18634	1.27297	0.195236	logistic	300281	27	300254	NA	-0.000182934	0	FALSE
446.4	Wegener's granulomatosis	440-449.99	Both	1	1	8	circulatory system	score_stand	NA	-0.0863576	0.0670635	0.917266	0.197851	logistic	316099	228	315871	NA	-6.52e-05	0	FALSE
292.1	Aphasia/speech disturbance	290-292.99	Both	1	0	5	mental disorders	score_stand	NA	-0.0304273	0.0237027	0.970031	0.199245	logistic	319037	1809	317228	NA	-0.000231137	0	FALSE
427.22	Atrial flutter	426-427.99	Both	1	1	8	circulatory system	score_stand	NA	0.0397045	0.0311164	1.0405	0.201956	logistic	289663	1031	288632	NA	-0.000326857	0	FALSE
701.5	Abnormal granulation tissue	700-701.99	Both	1	1	13	dermatologic	score_stand	NA	0.0535835	0.0420979	1.05505	0.203078	logistic	322920	558	322362	NA	-0.00015537	0	FALSE
448	Disease of capillaries	440-449.99	NA	1	1	8	circulatory system	score_stand	NA	-0.0958258	0.0753319	0.908622	0.203356	logistic	316052	181	315871	NA	-6.24e-05	0	FALSE
79.2	Infectious mononucleosis	050-079.99	Both	1	1	1	infectious diseases	score_stand	NA	0.151359	0.119165	1.16341	0.204026	logistic	322590	68	322522	NA	-0.000321988	0	FALSE
766	Neuralgia, neuritis, and radiculitis NOS	763-767.99	NA	1	1	17	symptoms	score_stand	NA	-0.0519506	0.0411894	0.949376	0.207215	logistic	326693	599	326094	NA	-0.000257434	0	FALSE
752	Nervous system congenital anomalies	752-754.99	Both	1	0	15	congenital anomalies	score_stand	NA	0.0453522	0.0359824	1.0464	0.207526	logistic	329054	766	328288	NA	-0.000263405	0	FALSE
987	Toxic effect of other gases, fumes, or vapors	981-989.99	NA	1	1	18	injuries & poisonings	score_stand	NA	0.245417	0.194753	1.27815	0.207618	logistic	328859	25	328834	NA	-0.000285607	0	FALSE
612.3	Congenital anomalies of breast	610-613.99	Both	1	1	11	genitourinary	score_stand	NA	0.145176	0.115223	1.15624	0.207686	logistic	322219	73	322146	NA	-0.000255158	0	FALSE
740.2	Osteoarthrosis, generalized	740-740.99	Both	1	1	14	musculoskeletal	score_stand	NA	0.0143235	0.0113871	1.01443	0.208439	logistic	278738	8034	270704	NA	0.000511199	0	FALSE
304	Adjustment reaction	295-306.99	Both	1	1	5	mental disorders	score_stand	NA	0.0655537	0.0522004	1.06775	0.209185	logistic	298200	362	297838	NA	0.000259112	0	FALSE
870	Open wounds of head; neck; and trunk	870-879.99	NA	1	0	18	injuries & poisonings	score_stand	NA	0.0364984	0.0290836	1.03717	0.209498	logistic	327633	1178	326455	NA	-0.000298314	0	FALSE
317	Alcohol-related disorders	316-319.99	NA	1	0	5	mental disorders	score_stand	NA	-0.01492	0.0119329	0.985191	0.211182	logistic	319106	7291	311815	NA	0.000109379	0	FALSE
290.3	Other persistent mental disorders due to conditions classified elsewhere	290-292.99	Both	0	1	5	mental disorders	score_stand	NA	-0.258229	0.206617	0.772419	0.211374	logistic	317253	25	317228	NA	-0.000154826	0	FALSE
324.1	Jakob-Creutzfeldt disease	320-326.9	Both	1	1	6	neurological	score_stand	NA	0.230163	0.18417	1.25881	0.211399	logistic	327832	28	327804	NA	-0.000251217	0	FALSE
302	Sexual and gender identity disorders	295-306.99	NA	1	0	5	mental disorders	score_stand	NA	-0.144917	0.116169	0.865094	0.212227	logistic	297915	77	297838	NA	0.000199862	0	FALSE
618.6	Vaginal enterocele, congenital or acquired	617-618.99	Female	1	1	11	genitourinary	score_stand	NA	0.0435892	0.0351129	1.04455	0.214458	logistic	316659	809	315850	NA	-7.81e-05	0	FALSE
478	Throat pain	470-479.99	NA	1	1	9	respiratory	score_stand	NA	0.0577061	0.0465828	1.0594	0.215425	logistic	308476	456	308020	NA	-0.000137105	0	FALSE
578	Gastrointestinal hemorrhage	578-579.99	NA	1	0	10	digestive	score_stand	NA	-0.00787422	0.00636074	0.992157	0.215738	logistic	324494	27094	297400	NA	-0.000354897	0	FALSE
702	Degenerative skin conditions and other dermatoses	700-702.99	NA	1	0	13	dermatologic	score_stand	NA	0.0139252	0.0112573	1.01402	0.216091	logistic	323047	8127	314920	NA	-0.000253133	0	FALSE
537	Other disorders of stomach and duodenum	535-537.99	NA	1	0	10	digestive	score_stand	NA	-0.0171004	0.0139059	0.983045	0.218801	logistic	283702	5319	278383	NA	-0.000165928	0	FALSE
340.1	Migrain with aura	339-340.99	Both	1	1	6	neurological	score_stand	NA	-0.0656395	0.0533933	0.936468	0.218937	logistic	315314	358	314956	NA	-0.000441808	0	FALSE
577.1	Acute pancreatitis	577-577.99	Both	1	1	10	digestive	score_stand	NA	0.0233002	0.0189651	1.02357	0.219229	logistic	327712	2794	324918	NA	-0.000354187	0	FALSE
371.9	Chronic inflammatory disorders of orbit	369-374.99	Both	1	1	7	sense organs	score_stand	NA	-0.284491	0.232325	0.752397	0.220749	logistic	318913	20	318893	NA	-0.000158704	0	FALSE
225.1	Benign neoplasm of brain, cranial nerves, meninges	224-225.99, 190-192.99	Both	1	1	2	neoplasms	score_stand	NA	0.0356832	0.0292411	1.03633	0.222346	logistic	327746	1166	326580	NA	-0.000192356	0	FALSE
523.3	Periodontitis (acute or chronic)	520-526.99	Both	1	0	10	digestive	score_stand	NA	-0.0327963	0.0268943	0.967736	0.222674	logistic	319287	1403	317884	NA	-0.000374572	0	FALSE
367.8	Hypermetropia	367-367.99	Both	1	1	7	sense organs	score_stand	NA	0.0501291	0.0411155	1.05141	0.222758	logistic	323123	587	322536	NA	-0.000268804	0	FALSE
350.5	Abnormal reflex	350-350.99	Both	1	1	6	neurological	score_stand	NA	-0.237713	0.195101	0.788429	0.223068	logistic	326747	28	326719	NA	-0.000407373	0	FALSE
505	Other pulmonary inflamation or edema	500-509.99	NA	1	1	9	respiratory	score_stand	NA	-0.102457	0.0841412	0.902617	0.223344	logistic	307495	145	307350	NA	-0.000534874	0	FALSE
724.1	Disorders of sacrum	720-724.99	Both	1	1	14	musculoskeletal	score_stand	NA	0.0593489	0.0487402	1.06115	0.223355	logistic	324013	415	323598	NA	-0.000296983	0	FALSE
360	Disorders of the globe	360-365.99	NA	1	0	7	sense organs	score_stand	NA	-0.055639	0.0457502	0.945881	0.223929	logistic	311422	487	310935	NA	-0.000264457	0	FALSE
331.1	Hydrocephalus	330-337.99, 341-349.99	Both	1	1	6	neurological	score_stand	NA	0.0434289	0.0357552	1.04439	0.224512	logistic	311396	777	310619	NA	-6.65e-05	0	FALSE
170	Cancer of bone and connective tissue	170-171.99	NA	1	0	2	neoplasms	score_stand	NA	-0.0478263	0.0394746	0.953299	0.225677	logistic	329282	652	328630	NA	-0.000273745	0	FALSE
382	Otalgia	381-385.99	Both	1	1	7	sense organs	score_stand	NA	0.0605991	0.0500726	1.06247	0.226193	logistic	325298	394	324904	NA	-0.00028331	0	FALSE
454.11	Varicose veins of lower extremity, symptomtic	450-457.99	Both	1	1	8	circulatory system	score_stand	NA	0.0331732	0.02753	1.03373	0.228209	logistic	299528	1318	298210	NA	-0.000468881	0	FALSE
639	Complications following abortion or ectopic and molar pregnancies	634-639.99	Female	1	0	12	pregnancy complications	score_stand	NA	0.205786	0.17083	1.22849	0.228348	logistic	329282	33	329249	NA	-0.000273745	0	FALSE
695.42	Systemic lupus erythematosus	690-697.99, 335-335.99	Both	1	1	13	dermatologic	score_stand	NA	-0.0571927	0.0474838	0.944412	0.228409	logistic	314241	451	313790	NA	3.53e-05	0	FALSE
622	Polyp of female genital organs	620-623.99	Female	1	0	11	genitourinary	score_stand	NA	0.01174	0.009767	1.01181	0.229361	logistic	327662	11178	316484	NA	-0.000225549	0	FALSE
245.21	Chronic lymphocytic thyroiditis	240-246.99	Both	1	1	3	endocrine/metabolic	score_stand	NA	0.0705166	0.0587428	1.07306	0.229973	logistic	304508	286	304222	NA	0.000156869	0	FALSE
798	Malaise and fatigue	798-798.99	NA	1	0	17	symptoms	score_stand	NA	-0.0152461	0.0127363	0.98487	0.231283	logistic	329282	6323	322959	NA	-0.000273745	0	FALSE
425	Cardiomyopathy	420-425.99	NA	1	0	8	circulatory system	score_stand	NA	-0.0259404	0.0218	0.974393	0.234074	logistic	326164	2141	324023	NA	-0.000381759	0	FALSE
573.2	Liver replaced by transplant	570-573.99	Both	0	1	10	digestive	score_stand	NA	-0.105469	0.0889676	0.899902	0.235827	logistic	312927	130	312797	NA	9.49e-05	0	FALSE
426.8	Other cardiac conduction disorders	426-427.99	Both	1	1	8	circulatory system	score_stand	NA	-0.117575	0.0992795	0.889074	0.2363	logistic	288737	105	288632	NA	-0.000423143	0	FALSE
175	Acquired absence of breast	174-184.99, 610-611.99	Female	1	1	2	neoplasms	score_stand	NA	-0.0173952	0.0146933	0.982755	0.236459	logistic	307054	4800	302254	NA	-0.000520356	0	FALSE
624.1	Dystrophy of female genital tract	624-625.99	Female	1	1	11	genitourinary	score_stand	NA	-0.0570388	0.0481821	0.944557	0.236486	logistic	320653	439	320214	NA	-0.000413235	0	FALSE
327.4	Insomnia	327-328.99	Both	1	0	6	neurological	score_stand	NA	0.0600871	0.0507614	1.06193	0.236526	logistic	321420	384	321036	NA	-0.000430747	0	FALSE
938.1	Acute dermatitis due to solar radiation	930-949.99	Both	1	1	13	dermatologic	score_stand	NA	-0.244252	0.206763	0.78329	0.237477	logistic	322885	25	322860	NA	-0.000162907	0	FALSE
262	Mineral deficiency NEC	260-264.99	Both	1	1	3	endocrine/metabolic	score_stand	NA	-0.0447964	0.0379666	0.956192	0.238045	logistic	322795	704	322091	NA	-1.39e-05	0	FALSE
287.31	Primary thrombocytopenia	286-287.99	Both	1	1	4	hematopoietic	score_stand	NA	-0.0482681	0.0409424	0.952878	0.238427	logistic	325267	606	324661	NA	-5.04e-05	0	FALSE
333.1	Essential tremor	330-337.99, 341-349.99	Both	1	1	6	neurological	score_stand	NA	-0.0453092	0.0384353	0.955702	0.238461	logistic	311307	688	310619	NA	-0.000169604	0	FALSE
573	Other disorders of liver	570-573.99	NA	1	0	10	digestive	score_stand	NA	-0.0208744	0.017749	0.979342	0.239561	logistic	316029	3232	312797	NA	1.22e-05	0	FALSE
174.11	Malignant neoplasm of female breast	174-184.99, 610-610.99	Female	1	1	2	neoplasms	score_stand	NA	-0.0119463	0.0101948	0.988125	0.241276	logistic	313644	10330	303314	NA	-0.000559551	0	FALSE
303	Psychogenic and somatoform disorders	295-306.99	Both	1	0	5	mental disorders	score_stand	NA	-0.0503728	0.0430212	0.950875	0.241646	logistic	298386	548	297838	NA	0.000170968	0	FALSE
80	Postoperative infection	080-082.99	NA	1	1	1	infectious diseases	score_stand	NA	-0.0155957	0.0133269	0.984525	0.241904	logistic	326275	5768	320507	NA	-0.000330219	0	FALSE
520	Disorders of tooth development	520-526.99	NA	1	0	10	digestive	score_stand	NA	0.0251396	0.0215049	1.02546	0.242398	logistic	320054	2170	317884	NA	-0.000214122	0	FALSE
253	Disorders of the pituitary gland and its hypothalamic control	251-259.99	NA	1	0	3	endocrine/metabolic	score_stand	NA	0.0350059	0.0301232	1.03563	0.2452	logistic	324300	1099	323201	NA	-0.000261446	0	FALSE
624	Symptoms involving female genital tract	624-625.99	Female	1	0	11	genitourinary	score_stand	NA	-0.0362007	0.031179	0.964447	0.245617	logistic	321261	1047	320214	NA	-0.000435924	0	FALSE
733.4	Aseptic necrosis of bone	730-739.99	Both	0	1	14	musculoskeletal	score_stand	NA	0.15499	0.133548	1.16765	0.245821	logistic	315025	54	314971	NA	-0.000398923	0	FALSE
132	Infestation (lice, mites)	130-136.99	NA	1	0	1	infectious diseases	score_stand	NA	-0.147961	0.127777	0.862464	0.246879	logistic	328725	64	328661	NA	-0.000317409	0	FALSE
614.4	Inflammatory diseases of uterus, except cervix	614-616.99	Female	1	1	11	genitourinary	score_stand	NA	0.0682905	0.0589891	1.07068	0.246995	logistic	320306	283	320023	NA	-0.000128147	0	FALSE
711.1	Pyogenic arthritis	710-716.99	Both	1	1	14	musculoskeletal	score_stand	NA	-0.134919	0.116684	0.873787	0.24757	logistic	322100	76	322024	NA	-0.000229268	0	FALSE
316	Substance addiction and disorders	316-319.99	NA	1	0	5	mental disorders	score_stand	NA	-0.0514168	0.0445573	0.949883	0.248522	logistic	312327	512	311815	NA	0.000269199	0	FALSE
425.1	Primary/intrinsic cardiomyopathies	420-425.99	Both	1	0	8	circulatory system	score_stand	NA	-0.0254989	0.022102	0.974823	0.248626	logistic	326105	2082	324023	NA	-0.00037772	0	FALSE
1006	Crushing injury	NA	Both	1	0	0	NULL	score_stand	NA	0.0766667	0.0665487	1.07968	0.249305	logistic	329282	222	329060	NA	-0.000273745	0	FALSE
454.1	Varicose veins of lower extremity	450-457.99	Both	1	0	8	circulatory system	score_stand	NA	0.0104982	0.00911983	1.01055	0.249677	logistic	310753	12543	298210	NA	-0.00033819	0	FALSE
364.2	Corneal edema	360-365.99	Both	1	1	7	sense organs	score_stand	NA	0.137402	0.119434	1.14729	0.24996	logistic	311003	68	310935	NA	-0.000206804	0	FALSE
386.9	Dizziness and giddiness (Light-headedness and vertigo)	386-386.99	Both	0	1	7	sense organs	score_stand	NA	-0.0130807	0.0113861	0.987005	0.250626	logistic	326839	7959	318880	NA	-0.000222931	0	FALSE
218.2	Other benign neoplasm of uterus	217-223.99, 180-184.99	Female	1	1	2	neoplasms	score_stand	NA	-0.0598322	0.0521179	0.941923	0.250962	logistic	305502	375	305127	NA	-0.000341641	0	FALSE
704.1	Alopecia	703-704.99	Both	1	0	13	dermatologic	score_stand	NA	0.0742415	0.0651013	1.07707	0.25412	logistic	327590	232	327358	NA	-0.000325266	0	FALSE
621	Endometrial hyperplasia	620-623.99	Female	1	1	11	genitourinary	score_stand	NA	-0.03574	0.0313404	0.964891	0.254127	logistic	317521	1037	316484	NA	-0.000464239	0	FALSE
274.1	Gout	274-274.99	Both	1	0	3	endocrine/metabolic	score_stand	NA	0.0164712	0.0144538	1.01661	0.254463	logistic	329165	4919	324246	NA	-0.000305248	0	FALSE
696.42	Psoriatic arthropathy	690-697.99, 714-714.99	Both	1	1	13	dermatologic	score_stand	NA	-0.0351668	0.0309313	0.965444	0.255567	logistic	311870	1058	310812	NA	6.09e-05	0	FALSE
520.2	Disturbances in tooth eruption	520-526.99	Both	1	1	10	digestive	score_stand	NA	0.0249493	0.0219466	1.02526	0.255615	logistic	319967	2083	317884	NA	-0.000218653	0	FALSE
509.1	Respiratory failure	500-509.99	Both	1	1	9	respiratory	score_stand	NA	0.0229894	0.0202482	1.02326	0.256217	logistic	309813	2463	307350	NA	-0.000419596	0	FALSE
117	Mycoses	110-118.99	NA	1	0	1	infectious diseases	score_stand	NA	-0.0539522	0.0475463	0.947477	0.256489	logistic	325849	450	325399	NA	-0.000171602	0	FALSE
539	Bariatric surgery	539-539.99	Both	1	1	10	digestive	score_stand	NA	0.140404	0.123888	1.15074	0.257083	logistic	329282	63	329219	NA	-0.000273745	0	FALSE
519.8	Other diseases of respiratory system, NEC	519-519.99	Both	1	1	9	respiratory	score_stand	NA	-0.00939655	0.00830082	0.990647	0.257633	logistic	328743	15401	313342	NA	-0.000286023	0	FALSE
967	Adverse effects of sedatives or other central nervous system depressants and anesthetics	960-979.99	NA	1	1	18	injuries & poisonings	score_stand	NA	0.0471479	0.0416529	1.04828	0.257666	logistic	286946	573	286373	NA	-0.000600733	0	FALSE
949.1	Diaper or napkin rash	930-949.99	Both	0	1	18	injuries & poisonings	score_stand	NA	-0.254448	0.22488	0.775344	0.257851	logistic	322881	21	322860	NA	-0.000161457	0	FALSE
695.1	Toxic erythema	690-697.99	Both	1	1	13	dermatologic	score_stand	NA	0.0883918	0.0782495	1.09242	0.258639	logistic	315440	160	315280	NA	6.59e-05	0	FALSE
70.1	Viral hepatitis A	050-079.99	Both	1	1	1	infectious diseases	score_stand	NA	0.120108	0.106339	1.12762	0.258693	logistic	322608	86	322522	NA	-0.000322584	0	FALSE
292.3	Memory loss	290-292.99	Both	1	1	5	mental disorders	score_stand	NA	-0.0319141	0.0282639	0.96859	0.258835	logistic	318497	1269	317228	NA	-0.000204871	0	FALSE
389	Hearing loss	387-389.99	NA	1	0	7	sense organs	score_stand	NA	0.0115728	0.0102541	1.01164	0.259063	logistic	329235	9884	319351	NA	-0.000291399	0	FALSE
279.7	Other immunological findings	279-279.99	Both	0	1	3	endocrine/metabolic	score_stand	NA	0.0607048	0.0537877	1.06259	0.259067	logistic	328861	342	328519	NA	-0.000243704	0	FALSE
578.8	Hemorrhage of rectum and anus	578-579.99	Both	1	1	10	digestive	score_stand	NA	-0.00976948	0.00867061	0.990278	0.259855	logistic	311383	13983	297400	NA	-0.000238052	0	FALSE
388	Other disorders of ear	387-389.99	NA	1	1	7	sense organs	score_stand	NA	0.14165	0.125742	1.15217	0.259949	logistic	319412	61	319351	NA	-0.000505535	0	FALSE
707	Chronic ulcer of skin	707-707.99	NA	1	0	13	dermatologic	score_stand	NA	-0.0162138	0.0143987	0.983917	0.260137	logistic	329282	4958	324324	NA	-0.000273745	0	FALSE
714	Rheumatoid arthritis and other inflammatory polyarthropathies	714-716.00, 696-696.99	NA	1	0	14	musculoskeletal	score_stand	NA	-0.0159091	0.0141513	0.984217	0.260921	logistic	324088	5119	318969	NA	-6.51e-05	0	FALSE
279.1	Immunity deficiency	279-279.99	Both	1	0	3	endocrine/metabolic	score_stand	NA	-0.0593176	0.0528684	0.942407	0.261868	logistic	328883	364	328519	NA	-0.000307694	0	FALSE
873	Broken tooth	870-879.99	Both	1	0	18	injuries & poisonings	score_stand	NA	0.0943792	0.0841813	1.09898	0.262228	logistic	329282	138	329144	NA	-0.000273745	0	FALSE
710	Osteomyelitis, periostitis, and other infections involving bone	710-716.99	NA	1	0	14	musculoskeletal	score_stand	NA	0.0814143	0.0728709	1.08482	0.263892	logistic	322209	185	322024	NA	-0.000191232	0	FALSE
557.1	Celiac disease	555-564.99	Both	0	1	10	digestive	score_stand	NA	-0.0227001	0.020361	0.977556	0.2649	logistic	260174	2450	257724	NA	2.79e-05	0	FALSE
253.3	Diabetes insipidus	251-259.99	Both	1	1	3	endocrine/metabolic	score_stand	NA	0.102711	0.0922364	1.10817	0.265465	logistic	323316	115	323201	NA	-0.000303617	0	FALSE
528.5	Diseases of lips	527-529.99	Both	1	1	10	digestive	score_stand	NA	0.0369658	0.0332153	1.03766	0.265745	logistic	325139	901	324238	NA	-0.000208027	0	FALSE
270.31	Polyclonal hypergammaglobulinemia	269-270.99	Both	1	1	3	endocrine/metabolic	score_stand	NA	-0.229612	0.206354	0.794842	0.265833	logistic	327795	25	327770	NA	-0.000169519	0	FALSE
303.3	Psychogenic disorder	295-306.99	Both	1	0	5	mental disorders	score_stand	NA	-0.056497	0.0508811	0.945069	0.266839	logistic	298230	392	297838	NA	0.000180018	0	FALSE
245.2	Chronic thyroiditis	240-246.99	Both	1	0	3	endocrine/metabolic	score_stand	NA	0.0634027	0.0571183	1.06546	0.266988	logistic	304525	303	304222	NA	0.000155025	0	FALSE
728.71	Contracture of palmar fascia [Dupuytren's disease]	725-729.99	Both	1	1	14	musculoskeletal	score_stand	NA	-0.0181594	0.016391	0.982004	0.26791	logistic	309096	3818	305278	NA	-0.000421318	0	FALSE
476	Allergic rhinitis	470-479.99	NA	1	1	9	respiratory	score_stand	NA	-0.0227163	0.0205872	0.97754	0.269846	logistic	310415	2395	308020	NA	-0.000249965	0	FALSE
155	Cancer of liver and intrahepatic bile duct	140-159.99, 210-211.99	NA	1	0	2	neoplasms	score_stand	NA	0.0398981	0.0363987	1.0407	0.273018	logistic	306770	752	306018	NA	8.91e-05	0	FALSE
563	Constipation	555-564.99	Both	1	0	10	digestive	score_stand	NA	-0.00810943	0.00740283	0.991923	0.273319	logistic	329282	19605	309677	NA	-0.000273745	0	FALSE
198.1	Secondary malignancy of lymph nodes	195-199.99	Both	1	1	2	neoplasms	score_stand	NA	-0.0120044	0.0109587	0.988067	0.273333	logistic	307932	8631	299301	NA	-0.000399929	0	FALSE
272.11	Hypercholesterolemia	272-272.99	Both	1	1	3	endocrine/metabolic	score_stand	NA	0.00552377	0.00504437	1.00554	0.273501	logistic	325159	49315	275844	NA	-0.000209344	0	FALSE
362.1	Retinopathy of prematurity	250.70-250.79,360-365.99	Both	1	1	7	sense organs	score_stand	NA	0.18094	0.165392	1.19834	0.273952	logistic	310970	35	310935	NA	-0.000211291	0	FALSE
271.9	Other disorders of carbohydrate transport and metabolism	271-271.99	Both	1	1	3	endocrine/metabolic	score_stand	NA	0.209288	0.191749	1.2328	0.275065	logistic	329081	26	329055	NA	-0.000304452	0	FALSE
394.7	Disease of tricuspid valve	394-399.99	Both	1	1	8	circulatory system	score_stand	NA	0.0361002	0.0331485	1.03676	0.276134	logistic	314575	908	313667	NA	-0.000136708	0	FALSE
442.3	Aneurysm of artery of lower extremity	440-449.99	Both	1	1	8	circulatory system	score_stand	NA	0.0649713	0.0596752	1.06713	0.276264	logistic	316149	278	315871	NA	-5.11e-06	0	FALSE
475	Chronic sinusitis	470-479.99	NA	1	0	9	respiratory	score_stand	NA	-0.0194449	0.0179144	0.980743	0.277729	logistic	311188	3168	308020	NA	-0.000275827	0	FALSE
724.2	Disorders of coccyx	720-724.99	Both	1	1	14	musculoskeletal	score_stand	NA	0.0531178	0.0489561	1.05455	0.277918	logistic	324010	412	323598	NA	-0.000301308	0	FALSE
378.1	Strabismus (not specified as paralytic)	375-379.99	Both	1	1	7	sense organs	score_stand	NA	0.0362999	0.0334605	1.03697	0.277985	logistic	321250	888	320362	NA	-0.00032039	0	FALSE
260.2	severe protein-calorie malnutrition	260-264.99	Both	1	0	3	endocrine/metabolic	score_stand	NA	0.225546	0.20851	1.25301	0.279385	logistic	322113	22	322091	NA	4.24e-05	0	FALSE
189.12	Malignant neoplasm of renal pelvis	188-189.99	Both	1	1	2	neoplasms	score_stand	NA	0.0975868	0.0903758	1.10251	0.280236	logistic	324022	120	323902	NA	-0.00034692	0	FALSE
724	Other and unspecified disorders of back	720-724.99	NA	1	0	14	musculoskeletal	score_stand	NA	0.0464166	0.0430158	1.04751	0.280561	logistic	324133	535	323598	NA	-0.000296034	0	FALSE
634.1	Missed abortion/Hydatidiform mole	634-636.99	Female	1	1	12	pregnancy complications	score_stand	NA	0.0338854	0.0314163	1.03447	0.280768	logistic	325127	1049	324078	NA	-0.000214486	0	FALSE
377.1	Optic atrophy	375-379.99	Both	1	1	7	sense organs	score_stand	NA	-0.101657	0.0944616	0.90334	0.281851	logistic	320477	115	320362	NA	-0.000386879	0	FALSE
455	Hemorrhoids	450-457.99	NA	1	1	8	circulatory system	score_stand	NA	0.00893207	0.00830031	1.00897	0.281877	logistic	313443	15233	298210	NA	-0.000295264	0	FALSE
361.1	Retinal detachment with retinal defect	360-365.99	Both	1	1	7	sense organs	score_stand	NA	-0.221364	0.205866	0.801425	0.282247	logistic	310960	25	310935	NA	-0.000231088	0	FALSE
519	Other diseases of respiratory system, not elsewhere classified	519-519.99	NA	1	0	9	respiratory	score_stand	NA	-0.00880072	0.00818745	0.991238	0.282418	logistic	329192	15850	313342	NA	-0.000278551	0	FALSE
442.8	Aneurysm of other specified artery	440-449.99	Both	1	1	8	circulatory system	score_stand	NA	0.0542831	0.0506435	1.05578	0.283779	logistic	316257	386	315871	NA	-8.12e-07	0	FALSE
353.2	Nerve root lesions	351-355.99	Both	1	1	6	neurological	score_stand	NA	0.114795	0.1071	1.12164	0.28379	logistic	311506	85	311421	NA	-0.00018658	0	FALSE
149.3	Cancer of hypopharynx	140-149.99, 210-210.99	Both	1	1	2	neoplasms	score_stand	NA	-0.124009	0.115974	0.883372	0.284943	logistic	326439	77	326362	NA	-0.000218176	0	FALSE
512	Other symptoms of respiratory system	512-512.99	NA	1	0	9	respiratory	score_stand	NA	0.00916363	0.00857331	1.00921	0.285135	logistic	329282	14273	315009	NA	-0.000273745	0	FALSE
588	Disorders resulting from impaired renal function	580-590.99	NA	1	0	11	genitourinary	score_stand	NA	0.142855	0.133733	1.15356	0.285426	logistic	299750	54	299696	NA	-0.000527686	0	FALSE
714.1	Rheumatoid arthritis	714-716.00, 696-696.99	Both	1	1	14	musculoskeletal	score_stand	NA	-0.0160296	0.0150394	0.984098	0.286495	logistic	323490	4521	318969	NA	-5.44e-05	0	FALSE
190	Cancer of eye	224-225.99, 190-192.99	NA	1	1	2	neoplasms	score_stand	NA	-0.064286	0.0603466	0.937737	0.286749	logistic	326860	280	326580	NA	-0.000287448	0	FALSE
353.1	Nerve plexus lesions	351-355.99	Both	1	1	6	neurological	score_stand	NA	-0.087463	0.0821079	0.916253	0.286776	logistic	311573	152	311421	NA	-0.000224514	0	FALSE
256	Ovarian dysfunction	251-259.99	Female	1	0	3	endocrine/metabolic	score_stand	NA	-0.0648715	0.0609281	0.937188	0.287002	logistic	323477	276	323201	NA	-0.000350461	0	FALSE
758	Chromosomal anomalies and genetic disorders	756-759.99	NA	1	0	15	congenital anomalies	score_stand	NA	0.0742865	0.0697906	1.07712	0.287138	logistic	328515	202	328313	NA	-0.000268889	0	FALSE
626.1	Irregular menstrual cycle/bleeding	626-628.99	Female	1	0	11	genitourinary	score_stand	NA	0.00980172	0.00922518	1.00985	0.28801	logistic	313659	13405	300254	NA	-6.2e-05	0	FALSE
580.11	Proliferative glomerulonephritis	580-590.99	Both	1	1	11	genitourinary	score_stand	NA	-0.10822	0.101927	0.89743	0.288356	logistic	299795	99	299696	NA	-0.000558474	0	FALSE
523.1	Gingivitis	520-526.99	Both	1	1	10	digestive	score_stand	NA	-0.0882797	0.0832071	0.915505	0.288706	logistic	318032	148	317884	NA	-0.000324779	0	FALSE
295	Schizophrenia and other psychotic disorders	295-306.99	NA	1	0	5	mental disorders	score_stand	NA	-0.034323	0.0323644	0.966259	0.28891	logistic	298804	966	297838	NA	0.000160309	0	FALSE
225	Benign neoplasm of brain and other parts of nervous system	224-225.99, 190-192.99	NA	1	0	2	neoplasms	score_stand	NA	0.0301118	0.0284477	1.03057	0.28983	logistic	327814	1234	326580	NA	-0.000199133	0	FALSE
134	Helminthiases	130-136.99	NA	1	0	1	infectious diseases	score_stand	NA	-0.0747391	0.0706852	0.927986	0.290351	logistic	328865	204	328661	NA	-0.000326479	0	FALSE
712	Infective connective tissue disorders	710-716.99	NA	1	1	14	musculoskeletal	score_stand	NA	-0.177398	0.167909	0.837446	0.290733	logistic	322061	37	322024	NA	-0.000224502	0	FALSE
316.1	Polyneuropathy due to drugs	316-319.99	Both	1	1	5	mental disorders	score_stand	NA	-0.0796077	0.0753795	0.923479	0.290926	logistic	311995	180	311815	NA	0.000291064	0	FALSE
379	Other disorders of eye	375-379.99	Both	1	0	7	sense organs	score_stand	NA	0.0194387	0.018424	1.01963	0.291392	logistic	323331	2969	320362	NA	-0.000273084	0	FALSE
603.2	Spermatocele	600-609.99	Male	1	1	11	genitourinary	score_stand	NA	-0.182321	0.173339	0.833334	0.292882	logistic	303622	35	303587	NA	-0.000625282	0	FALSE
420.22	Chronic pericarditis	420-425.99	Both	1	1	8	circulatory system	score_stand	NA	0.0897175	0.0853177	1.09387	0.292997	logistic	324158	135	324023	NA	-0.000281958	0	FALSE
170.2	Cancer of connective tissue	170-171.99	Both	1	1	2	neoplasms	score_stand	NA	-0.0506593	0.0481774	0.950603	0.293022	logistic	329068	438	328630	NA	-0.000260636	0	FALSE
528.11	Stomatitis and mucositis (ulcerative)	527-529.99	Both	1	1	10	digestive	score_stand	NA	-0.041516	0.0394973	0.959334	0.293208	logistic	324888	650	324238	NA	-0.000304418	0	FALSE
244.2	Acquired hypothyroidism	240-246.99	Both	1	1	3	endocrine/metabolic	score_stand	NA	-0.0689342	0.0655944	0.933388	0.293297	logistic	304459	237	304222	NA	9.89e-05	0	FALSE
381.1	Otitis media	381-385.99	Both	1	0	7	sense organs	score_stand	NA	-0.0236479	0.0225137	0.97663	0.293544	logistic	326903	1999	324904	NA	-0.000392945	0	FALSE
346.2	Nonspecific abnormal results of function study of brain and central nervous system	330-337.99, 341-349.99	Both	1	1	6	neurological	score_stand	NA	0.152468	0.145156	1.1647	0.293546	logistic	310665	46	310619	NA	-0.00010928	0	FALSE
250.23	Type 2 diabetes with ophthalmic manifestations	249-250.99	Both	1	1	3	endocrine/metabolic	score_stand	NA	0.0227669	0.0216777	1.02303	0.293606	logistic	302294	2144	300150	NA	-0.000390386	0	FALSE
619.3	Noninflammatory disorders of cervix	619-619.99	Female	1	1	11	genitourinary	score_stand	NA	-0.0198214	0.0189288	0.980374	0.295028	logistic	322340	2861	319479	NA	-0.000290648	0	FALSE
649	Other conditions or status of the mother complicating pregnancy, childbirth, or the puerperium	649-649.99	Female	1	1	12	pregnancy complications	score_stand	NA	0.101428	0.0970332	1.10675	0.295887	logistic	329144	105	329039	NA	-0.000301178	0	FALSE
276.14	Hypopotassemia	276-276.99	Both	1	1	3	endocrine/metabolic	score_stand	NA	0.0159233	0.0152366	1.01605	0.29599	logistic	315069	4370	310699	NA	-0.000263597	0	FALSE
654	Other and unspecified complications of birth; puerperium affecting management of mother	652-654.99	Female	1	1	12	pregnancy complications	score_stand	NA	0.138129	0.132288	1.14812	0.296413	logistic	328878	56	328822	NA	-0.000253138	0	FALSE
415	Pulmonary heart disease	415-417.99	NA	1	0	8	circulatory system	score_stand	NA	0.0240705	0.0230545	1.02436	0.296453	logistic	323642	1894	321748	NA	-0.000231403	0	FALSE
571.51	Cirrhosis of liver without mention of alcohol	570-573.99	Both	1	1	10	digestive	score_stand	NA	-0.0715352	0.0685618	0.930964	0.296778	logistic	313014	217	312797	NA	9.23e-05	0	FALSE
783	Fever of unknown origin	783-783.99	NA	1	0	17	symptoms	score_stand	NA	0.0135901	0.0130503	1.01368	0.297707	logistic	329282	5974	323308	NA	-0.000273745	0	FALSE
614.3	Pelvic inflammatory disease (PID)	614-616.99	Female	1	0	11	genitourinary	score_stand	NA	-0.0357822	0.0344029	0.96485	0.298297	logistic	320883	860	320023	NA	-0.000206101	0	FALSE
614.54	Abscess or ulceration of vulva	614-616.99	Female	1	1	11	genitourinary	score_stand	NA	0.0608976	0.058631	1.06279	0.298964	logistic	320310	287	320023	NA	-0.000131597	0	FALSE
174.3	Neoplasm of uncertain behavior of breast	174-184.99, 610-610.99	Both	1	1	2	neoplasms	score_stand	NA	0.0929496	0.08955	1.09741	0.299287	logistic	303436	122	303314	NA	-0.000317672	0	FALSE
297.2	Suicide or self-inflicted injury	295-306.99	Both	1	1	5	mental disorders	score_stand	NA	0.0665267	0.0641332	1.06879	0.299586	logistic	298078	240	297838	NA	0.000244133	0	FALSE
797.1	Cardiogenic shock	797-797.99	Both	1	1	17	symptoms	score_stand	NA	-0.0746305	0.0719753	0.928086	0.299787	logistic	329189	197	328992	NA	-0.000288612	0	FALSE
619.5	Noninflammatory disorders of vulva and perineum	619-619.99	Female	1	1	11	genitourinary	score_stand	NA	0.0268053	0.0259126	1.02717	0.300925	logistic	320972	1493	319479	NA	-0.000142777	0	FALSE
401.3	Other hypertensive complications	401-405.99	Both	1	1	8	circulatory system	score_stand	NA	0.0751196	0.072637	1.07801	0.301053	logistic	221579	187	221392	NA	-0.000930231	0	FALSE
224.1	Benign neoplasm of eye, uveal	224-225.99, 190-192.99	Both	1	1	2	neoplasms	score_stand	NA	-0.0843078	0.0815541	0.919148	0.301246	logistic	326734	154	326580	NA	-0.000278441	0	FALSE
550.5	Ventral hernia	550-550.99	Both	1	1	10	digestive	score_stand	NA	0.0153982	0.0149131	1.01552	0.301825	logistic	286884	4573	282311	NA	-0.000500046	0	FALSE
133	Arthropod-borne diseases	130-136.99	NA	1	1	1	infectious diseases	score_stand	NA	0.106992	0.103624	1.11293	0.301834	logistic	328752	91	328661	NA	-0.000288738	0	FALSE
218	Benign neoplasm of uterus	217-223.99, 180-184.99	Female	1	0	2	neoplasms	score_stand	NA	-0.0103098	0.0100125	0.989743	0.303155	logistic	315851	10724	305127	NA	-0.000500607	0	FALSE
721.2	Spondylosis with myelopathy	720-724.99	Both	1	1	14	musculoskeletal	score_stand	NA	0.146085	0.141929	1.15729	0.303348	logistic	323646	48	323598	NA	-0.000324369	0	FALSE
586.12	Vesicoureteral reflux	580-590.99	Both	1	1	11	genitourinary	score_stand	NA	-0.158116	0.15375	0.85375	0.303763	logistic	299740	44	299696	NA	-0.000551422	0	FALSE
256.4	Polycystic ovaries	251-259.99	Female	1	1	3	endocrine/metabolic	score_stand	NA	-0.0639116	0.0621822	0.938088	0.304038	logistic	323466	265	323201	NA	-0.00034895	0	FALSE
994	Sepsis and SIRS	994-994.99	NA	1	0	18	injuries & poisonings	score_stand	NA	-0.0112391	0.0109579	0.988824	0.30505	logistic	329282	8645	320637	NA	-0.000273745	0	FALSE
994.2	Sepsis	994-994.99	Both	1	0	18	injuries & poisonings	score_stand	NA	-0.0112391	0.0109579	0.988824	0.30505	logistic	329282	8645	320637	NA	-0.000273745	0	FALSE
527.2	Sialoadenitis	527-529.99	Both	1	1	10	digestive	score_stand	NA	-0.0457853	0.0446428	0.955247	0.305084	logistic	324747	509	324238	NA	-0.000299282	0	FALSE
427.3	Other specified cardiac dysrhythmias	426-427.99	Both	1	1	8	circulatory system	score_stand	NA	0.013766	0.0134523	1.01386	0.306156	logistic	294324	5692	288632	NA	-0.000249409	0	FALSE
592.21	Urethral syndrome	590-593.99	Both	1	1	11	genitourinary	score_stand	NA	0.165281	0.161677	1.17972	0.306644	logistic	291969	37	291932	NA	-0.000562458	0	FALSE
495.2	Asthma with exacerbation	490-498.99	Both	1	1	9	respiratory	score_stand	NA	0.100693	0.0985139	1.10594	0.306725	logistic	309710	101	309609	NA	-0.000379226	0	FALSE
575.8	Other disorders of biliary tract	574-576.99	Both	1	1	10	digestive	score_stand	NA	-0.0239508	0.0234715	0.976334	0.307529	logistic	307953	1846	306107	NA	-0.000608019	0	FALSE
750.22	Congenital anomaly of gallbladder, bile ducts, liver, pancreas	750-751.99	Both	1	1	15	congenital anomalies	score_stand	NA	-0.0817698	0.08016	0.921484	0.30769	logistic	326648	159	326489	NA	-0.000313969	0	FALSE
502	Postinflammatory pulmonary fibrosis	500-509.99	Both	1	1	9	respiratory	score_stand	NA	0.0228823	0.0224577	1.02315	0.308246	logistic	309351	2001	307350	NA	-0.000442911	0	FALSE
420	Carditis	420-425.99	NA	1	0	8	circulatory system	score_stand	NA	0.0179179	0.0175868	1.01808	0.308285	logistic	327289	3266	324023	NA	-0.000205642	0	FALSE
386.2	Peripheral or central vertigo	386-386.99	NA	1	0	7	sense organs	score_stand	NA	-0.0321963	0.0316117	0.968316	0.308443	logistic	319894	1014	318880	NA	-0.00011082	0	FALSE
289.4	Lymphadenitis	288-289.99	Both	0	1	4	hematopoietic	score_stand	NA	-0.0162025	0.0159335	0.983928	0.30921	logistic	321572	4013	317559	NA	-8.68e-05	0	FALSE
512.9	Other dyspnea	512-512.99	Both	1	1	9	respiratory	score_stand	NA	-0.145212	0.142908	0.864839	0.309574	logistic	315060	51	315009	NA	-0.000473055	0	FALSE
293	Symptoms involving head and neck	293-293.99	NA	1	1	5	mental disorders	score_stand	NA	0.0218679	0.021548	1.02211	0.310179	logistic	328077	2164	325913	NA	-0.000276884	0	FALSE
748	Anomalies of respiratory system, congenital	748-749.99	NA	1	1	15	congenital anomalies	score_stand	NA	-0.110391	0.108821	0.895484	0.310382	logistic	328959	87	328872	NA	-0.000227223	0	FALSE
530.11	GERD	530-530.99, 532-532.99	Both	1	1	10	digestive	score_stand	NA	0.0063702	0.00629399	1.00639	0.311486	logistic	303942	28058	275884	NA	-0.000473437	0	FALSE
601	Inflammatory diseases of prostate	185-187.99, 796-796.99, 600-602.99	Male	1	0	11	genitourinary	score_stand	NA	0.0189737	0.0188334	1.01915	0.313721	logistic	300325	2890	297435	NA	-0.000521409	0	FALSE
710.1	Osteomyelitis	710-716.99	Both	1	0	14	musculoskeletal	score_stand	NA	0.0744593	0.0739319	1.0773	0.31387	logistic	322204	180	322024	NA	-0.000193865	0	FALSE
793	Nonspecific abnormal findings on radiological and other examination of musculoskeletal system	793-793.99	Both	1	0	17	symptoms	score_stand	NA	0.0607686	0.0603774	1.06265	0.314185	logistic	329282	271	329011	NA	-0.000273745	0	FALSE
961.1	Poisoning/allergy of sulfonamides	960-979.99	Both	0	1	18	injuries & poisonings	score_stand	NA	-0.0285432	0.0284638	0.97186	0.315962	logistic	287629	1256	286373	NA	-0.000709779	0	FALSE
530.14	Reflux esophagitis	530-530.99, 532-532.99	Both	1	1	10	digestive	score_stand	NA	0.00865008	0.00863157	1.00869	0.316273	logistic	290044	14160	275884	NA	-0.000667569	0	FALSE
369	Infection of the eye	369-374.99	NA	1	0	7	sense organs	score_stand	NA	-0.0341252	0.034053	0.96645	0.316286	logistic	319767	874	318893	NA	-0.000196302	0	FALSE
220	Benign neoplasm of ovary	174-184.99, 217-221.99	Female	1	1	2	neoplasms	score_stand	NA	0.023831	0.0237997	1.02412	0.316674	logistic	296592	1777	294815	NA	-0.000149097	0	FALSE
277.1	Disorders of porphyrin metabolism	277-277.99	Both	1	1	3	endocrine/metabolic	score_stand	NA	0.203427	0.20386	1.2256	0.318338	logistic	326705	23	326682	NA	-0.000280251	0	FALSE
442.11	Abdominal aortic aneurysm	440-449.99	Both	1	1	8	circulatory system	score_stand	NA	-0.0235601	0.0237616	0.976715	0.321432	logistic	317693	1822	315871	NA	-9.13e-05	0	FALSE
496.21	Obstructive chronic bronchitis	490-498.99	Both	1	1	9	respiratory	score_stand	NA	0.0135774	0.0137162	1.01367	0.32223	logistic	315115	5506	309609	NA	-0.000300878	0	FALSE
196	Radiotherapy	195-199.99	NA	1	1	2	neoplasms	score_stand	NA	0.0193254	0.0195724	1.01951	0.323456	logistic	301936	2635	299301	NA	-0.000158039	0	FALSE
550	Abdominal hernia	550-550.99	NA	1	0	10	digestive	score_stand	NA	0.00494385	0.0050125	1.00496	0.323984	logistic	329282	46971	282311	NA	-0.000273745	0	FALSE
727.7	Contracture of tendon (sheath)	725-729.99	Both	1	1	14	musculoskeletal	score_stand	NA	-0.13768	0.139879	0.871377	0.324977	logistic	305331	53	305278	NA	-0.000341406	0	FALSE
735.23	Hallux rigidus	735-739.99	Both	1	1	14	musculoskeletal	score_stand	NA	0.0224792	0.022857	1.02273	0.325376	logistic	318053	1919	316134	NA	-0.000368044	0	FALSE
134.1	Intestinal helminthiases	130-136.99	Both	1	1	1	infectious diseases	score_stand	NA	-0.0760993	0.0774565	0.926724	0.325865	logistic	328831	170	328661	NA	-0.000323114	0	FALSE
295.3	Psychosis	295-306.99	Both	1	1	5	mental disorders	score_stand	NA	-0.05705	0.0581823	0.944547	0.326821	logistic	298138	300	297838	NA	0.000188455	0	FALSE
710.19	Unspecified osteomyelitis	710-716.99	Both	1	1	14	musculoskeletal	score_stand	NA	0.0786002	0.080169	1.08177	0.326873	logistic	322177	153	322024	NA	-0.000195431	0	FALSE
385	Other disorders of middle ear and mastoid	381-385.99	NA	1	0	7	sense organs	score_stand	NA	0.033187	0.0338703	1.03374	0.327172	logistic	325772	868	324904	NA	-0.000276423	0	FALSE
332	Parkinson's disease	330-337.99, 341-349.99	NA	1	1	6	neurological	score_stand	NA	0.0195644	0.0199964	1.01976	0.327878	logistic	313152	2533	310619	NA	-3.66e-05	0	FALSE
619.4	Noninflammatory disorders of vagina	619-619.99	Female	1	1	11	genitourinary	score_stand	NA	-0.0234647	0.0241523	0.976808	0.331284	logistic	321223	1744	319479	NA	-0.000270412	0	FALSE
706	Diseases of sebaceous glands	705-706.99	NA	1	0	13	dermatologic	score_stand	NA	0.0101517	0.0104539	1.0102	0.3315	logistic	329079	9407	319672	NA	-0.000262124	0	FALSE
454	Varicose veins	450-457.99	NA	1	0	8	circulatory system	score_stand	NA	0.00864014	0.00890835	1.00868	0.332101	logistic	311380	13170	298210	NA	-0.000369386	0	FALSE
286.5	Hemorrhagic disorder due to intrinsic circulating anticoagulants	286-287.99	Both	1	1	4	hematopoietic	score_stand	NA	-0.093122	0.0961937	0.911082	0.33301	logistic	324772	111	324661	NA	-2.24e-05	0	FALSE
415.21	Primary pulmonary hypertension	415-417.99	Both	1	1	8	circulatory system	score_stand	NA	0.0416274	0.0430274	1.04251	0.333312	logistic	322286	538	321748	NA	-0.00026217	0	FALSE
530.5	Disorders of esophageal motility	530-530.99, 532-532.99	Both	1	1	10	digestive	score_stand	NA	-0.0305398	0.0315801	0.969922	0.333515	logistic	276900	1016	275884	NA	-0.000921845	0	FALSE
728.7	Fasciitis	725-729.99	Both	0	0	14	musculoskeletal	score_stand	NA	-0.0150687	0.0156056	0.985044	0.334247	logistic	309486	4208	305278	NA	-0.000410985	0	FALSE
364.4	Corneal degenerations	360-365.99	Both	1	0	7	sense organs	score_stand	NA	-0.0297149	0.030774	0.970722	0.334252	logistic	312008	1073	310935	NA	-0.000265574	0	FALSE
772	Symptoms of the muscles	772-772.99	NA	1	1	17	symptoms	score_stand	NA	0.16476	0.170854	1.17911	0.334879	logistic	329278	33	329245	NA	-0.000274259	0	FALSE
41.2	Streptococcus infection	010-041.99	Both	1	0	1	infectious diseases	score_stand	NA	-0.0185614	0.0192518	0.98161	0.334975	logistic	311687	2743	308944	NA	-0.000248894	0	FALSE
965	Poisoning by analgesics, antipyretics, and antirheumatics	960-979.99	NA	1	0	18	injuries & poisonings	score_stand	NA	-0.0110658	0.01148	0.988995	0.335088	logistic	294279	7906	286373	NA	-0.00076348	0	FALSE
8.51	Intestinal e.coli	001-009.99	Both	1	1	1	infectious diseases	score_stand	NA	-0.153623	0.15943	0.857595	0.335257	logistic	324062	41	324021	NA	-0.000178533	0	FALSE
635	Hemorrhage during pregnancy; childbirth and postpartum	634-636.99	Female	1	0	12	pregnancy complications	score_stand	NA	-0.0238179	0.0247524	0.976463	0.335926	logistic	325866	1788	324078	NA	-0.000344351	0	FALSE
159	Malignant neoplasm of other and ill-defined sites within the digestive organs and peritoneum	140-159.99, 210-211.99	NA	1	0	2	neoplasms	score_stand	NA	-0.0281952	0.0294552	0.972199	0.338455	logistic	307186	1168	306018	NA	-1.16e-05	0	FALSE
361	Retinal detachments and defects	360-365.99	NA	1	0	7	sense organs	score_stand	NA	-0.024265	0.0254596	0.976027	0.34055	logistic	312498	1563	310935	NA	-0.000282753	0	FALSE
740.9	Osteoarthrosis NOS	740-740.99	Both	1	1	14	musculoskeletal	score_stand	NA	-0.00676624	0.00711995	0.993257	0.341949	logistic	292755	22051	270704	NA	0.000116664	0	FALSE
110.1	Dermatophytosis	110-118.99	Both	1	0	1	infectious diseases	score_stand	NA	-0.0473347	0.0498996	0.953768	0.342825	logistic	325807	408	325399	NA	-0.000162385	0	FALSE
747.11	Cardiac shunt/ heart septal defect	747-747.99	Both	1	1	15	congenital anomalies	score_stand	NA	0.0336244	0.0354483	1.0342	0.34285	logistic	328261	793	327468	NA	-0.000257994	0	FALSE
368.4	Visual field defects	368-368.99	Both	0	1	7	sense organs	score_stand	NA	0.0356173	0.0375757	1.03626	0.34319	logistic	323867	705	323162	NA	-0.000261014	0	FALSE
339	Other headache syndromes	339-340.99	NA	1	1	6	neurological	score_stand	NA	0.00942299	0.00994722	1.00947	0.343486	logistic	325396	10440	314956	NA	-0.000273488	0	FALSE
347	Cataplexy and narcolepsy	330-337.99, 341-349.99	NA	1	1	6	neurological	score_stand	NA	-0.116439	0.123087	0.890084	0.344151	logistic	310687	68	310619	NA	-0.000133971	0	FALSE
443	Peripheral vascular disease	440-449.99	NA	1	0	8	circulatory system	score_stand	NA	-0.011967	0.0126658	0.988104	0.344744	logistic	322315	6444	315871	NA	-0.000151639	0	FALSE
751.3	Obstructive genitourinary defect	750-751.99	Both	1	1	15	congenital anomalies	score_stand	NA	0.171975	0.182138	1.18765	0.345066	logistic	326518	29	326489	NA	-0.000286953	0	FALSE
253.7	Other disorders of neurohypophysis	251-259.99	Both	1	1	3	endocrine/metabolic	score_stand	NA	0.0474558	0.0502618	1.0486	0.345082	logistic	323594	393	323201	NA	-0.000292797	0	FALSE
521.1	Dental caries	520-526.99	Both	1	1	10	digestive	score_stand	NA	-0.0153257	0.0162479	0.984791	0.345555	logistic	321739	3855	317884	NA	-0.000381671	0	FALSE
172.22	Squamous cell carcinoma	172-173.99	Both	1	1	2	neoplasms	score_stand	NA	0.127546	0.135318	1.13604	0.345907	logistic	315786	53	315733	NA	-0.000359091	0	FALSE
300.9	Posttraumatic stress disorder	295-306.99	Both	1	1	5	mental disorders	score_stand	NA	0.0472436	0.050144	1.04838	0.346112	logistic	298233	395	297838	NA	0.00024772	0	FALSE
210	Benign neoplasm of lip, oral cavity, and pharynx	140-149.99, 210-210.99	NA	1	1	2	neoplasms	score_stand	NA	-0.0276749	0.0293756	0.972705	0.346139	logistic	327534	1172	326362	NA	-0.000249861	0	FALSE
279	Disorders involving the immune mechanism	279-279.99	NA	1	0	3	endocrine/metabolic	score_stand	NA	-0.0457533	0.0485698	0.955278	0.346187	logistic	328949	430	328519	NA	-0.000305	0	FALSE
276.8	Polydipsia	276-276.99	Both	0	1	3	endocrine/metabolic	score_stand	NA	-0.073482	0.0781077	0.929153	0.346818	logistic	310866	167	310699	NA	-0.000394491	0	FALSE
291.8	Alteration of consciousness	290-292.99	Both	1	1	5	mental disorders	score_stand	NA	-0.0345614	0.0367639	0.966029	0.34717	logistic	317978	750	317228	NA	-0.000187744	0	FALSE
785	Abdominal pain	785-785.99	NA	1	1	17	symptoms	score_stand	NA	-0.00639978	0.00680851	0.993621	0.347234	logistic	329282	23349	305933	NA	-0.000273745	0	FALSE
733.9	Chondromalacia	730-739.99	Both	0	1	14	musculoskeletal	score_stand	NA	0.162758	0.173296	1.17675	0.347632	logistic	315003	32	314971	NA	-0.000403911	0	FALSE
359.1	Muscular dystrophies	356-359.99	Both	1	1	6	neurological	score_stand	NA	-0.0724104	0.0771503	0.930149	0.347955	logistic	326025	171	325854	NA	-0.000315847	0	FALSE
458	Hypotension	458-459.99	NA	1	0	8	circulatory system	score_stand	NA	-0.00837341	0.00894637	0.991662	0.349296	logistic	304968	13297	291671	NA	-3.68e-05	0	FALSE
594.3	Calculus of ureter	594-595.99	Both	1	1	11	genitourinary	score_stand	NA	-0.0173429	0.0186524	0.982807	0.352477	logistic	323180	2928	320252	NA	-0.00038551	0	FALSE
622.2	Mucous polyp of cervix	620-623.99	Female	1	1	11	genitourinary	score_stand	NA	-0.0167041	0.0179677	0.983435	0.35254	logistic	319662	3178	316484	NA	-0.000496144	0	FALSE
257	Testicular dysfunction	251-259.99	Male	1	0	3	endocrine/metabolic	score_stand	NA	-0.0577108	0.0623776	0.943923	0.35487	logistic	323462	261	323201	NA	-0.000342582	0	FALSE
735.2	Acquired toe deformities	735-739.99	Both	1	0	14	musculoskeletal	score_stand	NA	0.0117087	0.0126562	1.01178	0.354895	logistic	322541	6407	316134	NA	-0.000318555	0	FALSE
701.6	Acquired acanthosis nigricans	700-701.99	Both	1	1	13	dermatologic	score_stand	NA	-0.0762459	0.082473	0.926588	0.355229	logistic	322512	150	322362	NA	-0.000218674	0	FALSE
226	Benign neoplasm of thyroid glands	193-194.99, 226-227.99	NA	1	1	2	neoplasms	score_stand	NA	0.050367	0.0544851	1.05166	0.355269	logistic	327283	333	326950	NA	-0.000317357	0	FALSE
364	Corneal opacity and other disorders of cornea	360-365.99	Both	1	0	7	sense organs	score_stand	NA	-0.0217304	0.0235113	0.978504	0.355355	logistic	312774	1839	310935	NA	-0.00027694	0	FALSE
701.4	Keloid scar	700-701.99	Both	1	1	13	dermatologic	score_stand	NA	-0.0585719	0.0633803	0.94311	0.355416	logistic	322615	253	322362	NA	-0.000225902	0	FALSE
596.1	Bladder neck obstruction	595-597.99	Both	1	1	11	genitourinary	score_stand	NA	0.0191046	0.0207279	1.01929	0.356694	logistic	313972	2368	311604	NA	-0.000336471	0	FALSE
204.11	Lymphoid leukemia, acute	200-204.99	Both	1	1	2	neoplasms	score_stand	NA	-0.0986542	0.107577	0.906056	0.359115	logistic	322767	89	322678	NA	-0.000227689	0	FALSE
363.3	Chorioretinal scars	360-365.99	Both	1	1	7	sense organs	score_stand	NA	0.0692061	0.0755286	1.07166	0.359515	logistic	311108	173	310935	NA	-0.00020277	0	FALSE
272	Disorders of lipoid metabolism	272-272.99	NA	1	0	3	endocrine/metabolic	score_stand	NA	0.00446735	0.0048824	1.00448	0.360196	logistic	329282	53438	275844	NA	-0.000273745	0	FALSE
578.9	Hemorrhage of gastrointestinal tract	578-579.99	Both	1	1	10	digestive	score_stand	NA	-0.00932364	0.0102041	0.99072	0.360868	logistic	307378	9978	297400	NA	-0.0001646	0	FALSE
750.13	Congenital anomalies of mouth/tongue	750-751.99	Both	1	1	15	congenital anomalies	score_stand	NA	-0.0518861	0.0569078	0.949437	0.361897	logistic	326803	314	326489	NA	-0.000319202	0	FALSE
695.21	Dermatitis herpetiformis	690-697.99	Both	1	1	13	dermatologic	score_stand	NA	0.103096	0.113339	1.1086	0.363021	logistic	315356	76	315280	NA	5.57e-05	0	FALSE
668	Complications of the administration of anesthetic or other sedation in labor and delivery	660-669.99	Female	1	0	12	pregnancy complications	score_stand	NA	0.133351	0.146941	1.14265	0.364136	logistic	329282	45	329237	NA	-0.000273745	0	FALSE
627.3	Postmenopausal atrophic vaginitis	626-628.99	Female	1	1	11	genitourinary	score_stand	NA	0.0233954	0.0258658	1.02367	0.365735	logistic	301759	1505	300254	NA	-0.000142706	0	FALSE
360.2	Progressive myopia	360-365.99	Both	1	1	7	sense organs	score_stand	NA	-0.0480029	0.05309	0.953131	0.365901	logistic	311296	361	310935	NA	-0.000248855	0	FALSE
427.9	Palpitations	426-427.99	Both	1	1	8	circulatory system	score_stand	NA	0.0122774	0.0135808	1.01235	0.365979	logistic	294160	5528	288632	NA	-0.000293579	0	FALSE
292.4	Altered mental status	290-292.99	Both	1	1	5	mental disorders	score_stand	NA	-0.0129168	0.0142921	0.987166	0.366116	logistic	322265	5037	317228	NA	-0.000235279	0	FALSE
753	Congenital anomalies of the eye	752-754.99	NA	1	0	15	congenital anomalies	score_stand	NA	-0.0645857	0.071542	0.937456	0.36665	logistic	328487	199	328288	NA	-0.000336491	0	FALSE
946	Anaphylactic shock NOS	930-949.99	Both	1	1	18	injuries & poisonings	score_stand	NA	0.0335898	0.0372114	1.03416	0.366698	logistic	323578	718	322860	NA	-0.000115749	0	FALSE
79.9	Viremia, NOS	050-079.99	Both	1	1	1	infectious diseases	score_stand	NA	-0.0188461	0.0208916	0.98133	0.367009	logistic	324843	2321	322522	NA	-0.000410297	0	FALSE
990	Effects radiation NOS	990-995.99	NA	1	1	18	injuries & poisonings	score_stand	NA	0.0102518	0.0113843	1.0103	0.367842	logistic	321767	7942	313825	NA	-0.000139424	0	FALSE
704.8	Other specified diseases of hair and hair follicles	703-704.99	Both	1	1	13	dermatologic	score_stand	NA	-0.0902071	0.10025	0.913742	0.368216	logistic	327460	102	327358	NA	-0.000364471	0	FALSE
480.1	Bacterial pneumonia	480-488.99	Both	1	0	9	respiratory	score_stand	NA	-0.00803323	0.00895921	0.991999	0.369908	logistic	322078	13201	308877	NA	-0.000367635	0	FALSE
609.2	Abnormal spermatozoa	600-609.99	Male	1	1	11	genitourinary	score_stand	NA	0.0691024	0.0772175	1.07155	0.370837	logistic	303753	166	303587	NA	-0.000597428	0	FALSE
610.3	Fibrosclerosis of breast	610-613.99	Female	1	1	11	genitourinary	score_stand	NA	-0.0508953	0.0568782	0.950378	0.370887	logistic	322460	314	322146	NA	-0.000297598	0	FALSE
444.1	Arterial embolism and thrombosis of lower extremity artery	440-449.99	Both	1	1	8	circulatory system	score_stand	NA	-0.0309952	0.0346446	0.96948	0.370968	logistic	316718	847	315871	NA	-7.83e-05	0	FALSE
360.3	Hypotony of eye	360-365.99	Both	1	1	7	sense organs	score_stand	NA	-0.122803	0.137344	0.884438	0.371252	logistic	310990	55	310935	NA	-0.000233151	0	FALSE
627.5	Premature menopause and other ovarian failure	626-628.99	Female	1	1	11	genitourinary	score_stand	NA	0.122008	0.13648	1.12976	0.371339	logistic	300306	52	300254	NA	-0.000183658	0	FALSE
367.4	Presbyopia	367-367.99	Both	1	0	7	sense organs	score_stand	NA	0.101515	0.113585	1.10685	0.371464	logistic	329282	76	329206	NA	-0.000273745	0	FALSE
527	Diseases of the salivary glands	527-529.99	NA	1	0	10	digestive	score_stand	NA	-0.0288989	0.0323352	0.971515	0.371466	logistic	325205	967	324238	NA	-0.000305218	0	FALSE
626.12	Excessive or frequent menstruation	626-628.99	Female	1	1	11	genitourinary	score_stand	NA	0.0103744	0.0116132	1.01043	0.371679	logistic	308413	8159	300254	NA	-0.000104421	0	FALSE
528.1	Stomatitis and mucositis	527-529.99	Both	1	0	10	digestive	score_stand	NA	-0.0329447	0.0369032	0.967592	0.372001	logistic	324981	743	324238	NA	-0.00030013	0	FALSE
345.1	Epilepsy	330-337.99, 341-349.99	Both	1	0	6	neurological	score_stand	NA	0.0315566	0.0354911	1.03206	0.373926	logistic	311409	790	310619	NA	-7.91e-05	0	FALSE
741.4	Joint effusions	741-742.99	Both	1	1	14	musculoskeletal	score_stand	NA	-0.0524189	0.0589806	0.948931	0.374138	logistic	327794	292	327502	NA	-0.000219202	0	FALSE
610.8	Other specified benign mammary dysplasias	610-613.99	Female	0	1	11	genitourinary	score_stand	NA	-0.0321265	0.0361659	0.968384	0.374374	logistic	322920	774	322146	NA	-0.000315152	0	FALSE
394.2	Mitral valve disease	394-399.99	Both	1	1	8	circulatory system	score_stand	NA	-0.0397548	0.0447606	0.961025	0.374452	logistic	314173	506	313667	NA	-0.000222151	0	FALSE
480.11	Pneumococcal pneumonia	480-488.99	Both	1	1	9	respiratory	score_stand	NA	-0.00816722	0.00919938	0.991866	0.374648	logistic	321366	12489	308877	NA	-0.000362569	0	FALSE
369.5	Conjunctivitis, infectious	369-374.99	Both	1	1	7	sense organs	score_stand	NA	-0.043021	0.0484618	0.957891	0.374687	logistic	319325	432	318893	NA	-0.000179014	0	FALSE
272.1	Hyperlipidemia	272-272.99	NA	1	0	3	endocrine/metabolic	score_stand	NA	0.00433932	0.00489173	1.00435	0.37504	logistic	329045	53201	275844	NA	-0.000284891	0	FALSE
858	Complication of internal orthopedic device	850-859.99	Both	1	1	18	injuries & poisonings	score_stand	NA	0.0163028	0.0183813	1.01644	0.37512	logistic	326765	2990	323775	NA	-0.000346551	0	FALSE
395.1	Nonrheumatic mitral valve disorders	394-399.99	Both	1	1	8	circulatory system	score_stand	NA	-0.013316	0.0150183	0.986772	0.375268	logistic	318213	4546	313667	NA	-0.000272635	0	FALSE
755.6	Other congenital anomalies of lower limb, including pelvic girdle	754-756.99	Both	1	0	15	congenital anomalies	score_stand	NA	-0.0629612	0.0711339	0.93898	0.376098	logistic	328048	201	327847	NA	-0.000273832	0	FALSE
604.3	Peyronie's disease	600-609.99	Male	1	1	11	genitourinary	score_stand	NA	-0.0294778	0.033345	0.970952	0.376682	logistic	304504	917	303587	NA	-0.000658484	0	FALSE
342	Hemiplegia	330-337.99, 341-349.99	NA	1	1	6	neurological	score_stand	NA	-0.0165971	0.0187904	0.98354	0.377088	logistic	313498	2879	310619	NA	-0.000193347	0	FALSE
572	Ascites (non malignant)	570-573.99	NA	1	1	10	digestive	score_stand	NA	-0.0168348	0.0190688	0.983306	0.37732	logistic	315589	2792	312797	NA	4.54e-05	0	FALSE
350.1	Abnormal involuntary movements	350-350.99	Both	1	1	6	neurological	score_stand	NA	0.0213516	0.0243195	1.02158	0.379964	logistic	328413	1694	326719	NA	-0.00033926	0	FALSE
275.5	Disorders of calcium/phosphorus metabolism	275-275.99	NA	1	0	3	endocrine/metabolic	score_stand	NA	-0.0173158	0.0197261	0.982833	0.380048	logistic	327012	2610	324402	NA	-0.000303793	0	FALSE
803	Fracture of upper limb	800-809.99	Both	1	0	18	injuries & poisonings	score_stand	NA	0.0259206	0.0295296	1.02626	0.380062	logistic	328622	1144	327478	NA	-0.000241532	0	FALSE
441	Vascular insufficiency of intestine	440-449.99	NA	1	0	8	circulatory system	score_stand	NA	-0.0258031	0.0294113	0.974527	0.380313	logistic	317043	1172	315871	NA	-8.54e-05	0	FALSE
756.2	Pectus and other congenital anomalies of ribs/sternum	754-756.99	Both	1	0	15	congenital anomalies	score_stand	NA	-0.120279	0.137198	0.886673	0.380657	logistic	327902	55	327847	NA	-0.00026355	0	FALSE
331.9	Cerebral degeneration, unspecified	330-337.99, 341-349.99	Both	1	1	6	neurological	score_stand	NA	-0.0284603	0.0325058	0.971941	0.381276	logistic	311578	959	310619	NA	-0.000163524	0	FALSE
218.1	Uterine leiomyoma	217-223.99, 180-184.99	Female	1	1	2	neoplasms	score_stand	NA	-0.00886661	0.0101332	0.991173	0.381573	logistic	315576	10449	305127	NA	-0.000473118	0	FALSE
514	Abnormal findings examination of lungs	514-514.99	NA	1	1	9	respiratory	score_stand	NA	0.013142	0.0150269	1.01323	0.38181	logistic	329233	4504	324729	NA	-0.000275211	0	FALSE
174.1	Breast cancer [female]	174-184.99, 610-610.99	Female	1	0	2	neoplasms	score_stand	NA	-0.00843616	0.00965128	0.991599	0.382065	logistic	314910	11596	303314	NA	-0.000521643	0	FALSE
794	Abnormal results of other function studies (bladder, pancreas, placenta, spleen, etc)	794-794.99	NA	1	1	17	symptoms	score_stand	NA	-0.132154	0.15155	0.876206	0.383201	logistic	329282	45	329237	NA	-0.000273745	0	FALSE
370.1	Corneal ulcer	369-374.99	Both	1	1	7	sense organs	score_stand	NA	0.0598902	0.068752	1.06172	0.383697	logistic	319102	209	318893	NA	-0.000130693	0	FALSE
428	Congestive heart failure; nonhypertensive	428-429.99	NA	1	0	8	circulatory system	score_stand	NA	-0.00937713	0.0107911	0.990667	0.384866	logistic	328434	9042	319392	NA	-0.000261877	0	FALSE
38	Septicemia	010-041.99	NA	1	0	1	infectious diseases	score_stand	NA	-0.0092598	0.0106631	0.990783	0.385177	logistic	318105	9161	308944	NA	-0.000302032	0	FALSE
241	Nontoxic nodular goiter	240-246.99	Both	1	0	3	endocrine/metabolic	score_stand	NA	-0.0183519	0.02126	0.981816	0.38802	logistic	306473	2251	304222	NA	5.78e-05	0	FALSE
427.11	Paroxysmal supraventricular tachycardia	426-427.99	Both	1	1	8	circulatory system	score_stand	NA	0.0145305	0.0169458	1.01464	0.391185	logistic	292157	3525	288632	NA	-0.000310446	0	FALSE
282.9	Other hereditary hemolytic anemias	280-285.99	Both	1	1	4	hematopoietic	score_stand	NA	0.0716082	0.0835718	1.07423	0.39153	logistic	298638	141	298497	NA	-0.000114687	0	FALSE
225.2	Benign neoplasm of spinal cord, meninges	224-225.99, 190-192.99	Both	1	1	2	neoplasms	score_stand	NA	-0.101638	0.118636	0.903357	0.391601	logistic	326653	73	326580	NA	-0.000269444	0	FALSE
590	Pyelonephritis	590-593.99	NA	1	1	11	genitourinary	score_stand	NA	0.0182456	0.0213386	1.01841	0.392523	logistic	294138	2206	291932	NA	-0.000506815	0	FALSE
706.2	Sebaceous cyst	705-706.99	Both	1	1	13	dermatologic	score_stand	NA	0.00895249	0.0105129	1.00899	0.394451	logistic	328973	9301	319672	NA	-0.000280608	0	FALSE
204.1	Lymphoid leukemia	200-204.99	Both	1	0	2	neoplasms	score_stand	NA	-0.0283464	0.033295	0.972052	0.394563	logistic	323593	915	322678	NA	-0.000251589	0	FALSE
702.1	Actinic keratosis	702-702.99	Both	1	1	13	dermatologic	score_stand	NA	0.0135016	0.0158615	1.01359	0.394646	logistic	325197	4042	321155	NA	-0.000368942	0	FALSE
752.1	Neural tube defects	752-754.99	Both	1	0	15	congenital anomalies	score_stand	NA	0.0330105	0.0389052	1.03356	0.396166	logistic	328945	657	328288	NA	-0.000283245	0	FALSE
313	Pervasive developmental disorders	312-315.99	NA	1	0	5	mental disorders	score_stand	NA	-0.0593212	0.0701068	0.942404	0.397466	logistic	328262	207	328055	NA	-0.000284062	0	FALSE
741.5	Hemarthrosis	741-742.99	Both	1	1	14	musculoskeletal	score_stand	NA	-0.151973	0.180642	0.859012	0.400184	logistic	327534	32	327502	NA	-0.000203185	0	FALSE
614.32	Chronic inflammatory pelvic disease	614-616.99	Female	1	1	11	genitourinary	score_stand	NA	-0.0414745	0.0494019	0.959374	0.401171	logistic	320439	416	320023	NA	-0.000184181	0	FALSE
411.3	Angina pectoris	410-414.99	Both	1	1	8	circulatory system	score_stand	NA	-0.00610815	0.0072798	0.99391	0.401439	logistic	307710	21222	286488	NA	-0.000424365	0	FALSE
280	Iron deficiency anemias	280-285.99	NA	1	0	4	hematopoietic	score_stand	NA	-0.00721388	0.00860046	0.992812	0.401594	logistic	312752	14255	298497	NA	-0.000302323	0	FALSE
291.4	Specific nonpsychotic mental disorders due to brain damage	290-292.99	Both	1	1	5	mental disorders	score_stand	NA	0.122928	0.146918	1.1308	0.402756	logistic	317273	45	317228	NA	-0.000136102	0	FALSE
242.1	Graves' disease	240-246.99	NA	1	1	3	endocrine/metabolic	score_stand	NA	-0.0329779	0.0395246	0.96756	0.404076	logistic	304871	649	304222	NA	8.35e-05	0	FALSE
586.1	Anatomical abnormatilies of kidney and ureters	580-590.99	Both	1	0	11	genitourinary	score_stand	NA	-0.0428911	0.0514769	0.958016	0.404726	logistic	300078	382	299696	NA	-0.000567088	0	FALSE
443.9	Peripheral vascular disease, unspecified	440-449.99	Both	1	1	8	circulatory system	score_stand	NA	-0.0127758	0.0153371	0.987305	0.404843	logistic	320263	4392	315871	NA	-0.000124864	0	FALSE
625	Pain and other symptoms associated with female genital organs	624-625.99	Female	1	0	11	genitourinary	score_stand	NA	0.0183696	0.0220797	1.01854	0.405426	logistic	322293	2079	320214	NA	-0.00032252	0	FALSE
750.14	Congenital anomalies of esophagus	750-751.99	Both	1	1	15	congenital anomalies	score_stand	NA	-0.0795175	0.0960436	0.923562	0.407709	logistic	326600	111	326489	NA	-0.000308497	0	FALSE
585.32	End stage renal disease	580-590.99	Both	1	1	11	genitourinary	score_stand	NA	-0.0293139	0.0354292	0.971112	0.408013	logistic	300502	806	299696	NA	-0.000583228	0	FALSE
761	Cervicalgia	761-761.99	NA	1	1	17	symptoms	score_stand	NA	0.020669	0.0250117	1.02088	0.408592	logistic	329282	1600	327682	NA	-0.000273745	0	FALSE
721.1	Spondylosis without myelopathy	720-724.99	Both	1	1	14	musculoskeletal	score_stand	NA	0.0170531	0.0206405	1.0172	0.408692	logistic	325959	2361	323598	NA	-0.000262873	0	FALSE
686.1	Carbuncle and furuncle	680-686.99	Both	0	1	13	dermatologic	score_stand	NA	0.122667	0.148558	1.13051	0.408963	logistic	325436	44	325392	NA	-0.000330918	0	FALSE
275.2	Disorders of copper metabolism	275-275.99	NA	1	1	3	endocrine/metabolic	score_stand	NA	0.145765	0.176977	1.15692	0.410143	logistic	324433	31	324402	NA	-0.0002274	0	FALSE
250.4	Abnormal glucose	249-250.99	Both	0	0	3	endocrine/metabolic	score_stand	NA	-0.0202378	0.0245822	0.979966	0.410355	logistic	301828	1678	300150	NA	-0.000537207	0	FALSE
286.11	Von willebrand's disease	286-287.99	Both	1	1	4	hematopoietic	score_stand	NA	-0.071776	0.0875425	0.930739	0.412274	logistic	324794	133	324661	NA	-2.05e-05	0	FALSE
8	Intestinal infection	001-009.99	NA	1	0	1	infectious diseases	score_stand	NA	-0.0114104	0.0139339	0.988654	0.412847	logistic	329282	5261	324021	NA	-0.000273745	0	FALSE
250.2	Type 2 diabetes	249-250.99	Both	1	0	3	endocrine/metabolic	score_stand	NA	0.00525643	0.00642106	1.00527	0.413001	logistic	327214	27064	300150	NA	-0.000206573	0	FALSE
198.3	Secondary malignant neoplasm of digestive systems	195-199.99	Both	1	1	2	neoplasms	score_stand	NA	0.0156888	0.0191841	1.01581	0.413468	logistic	302042	2741	299301	NA	-0.000154816	0	FALSE
376	Disorders of the orbit	375-379.99	NA	1	1	7	sense organs	score_stand	NA	0.0814366	0.09961	1.08484	0.413612	logistic	320461	99	320362	NA	-0.000357196	0	FALSE
599.5	Frequency of urination and polyuria	599-599.99	Both	1	1	11	genitourinary	score_stand	NA	-0.0121905	0.0149339	0.987883	0.414329	logistic	308731	4582	304149	NA	-1.66e-05	0	FALSE
627.4	Premenopausal menorrhagia	626-628.99	Female	1	1	11	genitourinary	score_stand	NA	-0.0484881	0.0595169	0.952669	0.415247	logistic	300540	286	300254	NA	-0.000218578	0	FALSE
989	Toxic effect of other substances, chiefly nonmedicinal as to source	981-989.99	NA	1	1	18	injuries & poisonings	score_stand	NA	0.159741	0.196187	1.17321	0.415514	logistic	328859	25	328834	NA	-0.000288512	0	FALSE
364.9	Cornea replaced by transplant	360-365.99	Both	1	1	7	sense organs	score_stand	NA	0.0585044	0.0719083	1.06025	0.415876	logistic	311126	191	310935	NA	-0.000203395	0	FALSE
270.33	Amyloidosis	269-270.99	Both	0	1	3	endocrine/metabolic	score_stand	NA	0.0469311	0.0578303	1.04805	0.417061	logistic	328067	297	327770	NA	-0.000139346	0	FALSE
276.6	Fluid overload	276-276.99	Both	1	1	3	endocrine/metabolic	score_stand	NA	-0.0191848	0.0236517	0.980998	0.417287	logistic	312512	1813	310699	NA	-0.000426594	0	FALSE
578.2	Blood in stool	578-579.99	Both	1	1	10	digestive	score_stand	NA	0.0135011	0.0166483	1.01359	0.417389	logistic	301057	3657	297400	NA	4.34e-05	0	FALSE
803.1	Fracture of humerus	800-809.99	Both	1	1	18	injuries & poisonings	score_stand	NA	0.0531291	0.0656048	1.05457	0.418035	logistic	327708	230	327478	NA	-0.00027015	0	FALSE
250	Diabetes mellitus	249-250.99	Both	1	0	3	endocrine/metabolic	score_stand	NA	0.00511358	0.00631523	1.00513	0.4181	logistic	328165	28015	300150	NA	-0.000203411	0	FALSE
384.1	Myringitis	381-385.99	Both	1	1	7	sense organs	score_stand	NA	0.162077	0.200576	1.17595	0.419057	logistic	324928	24	324904	NA	-0.000312923	0	FALSE
580.14	Chronic glomerulonephritis, NOS	580-590.99	Both	1	1	11	genitourinary	score_stand	NA	-0.0288053	0.0357973	0.971606	0.421005	logistic	300486	790	299696	NA	-0.000575961	0	FALSE
292.6	Hallucinations	290-292.99	Both	1	1	5	mental disorders	score_stand	NA	0.0308759	0.0384308	1.03136	0.421735	logistic	317903	675	317228	NA	-0.000112556	0	FALSE
290.13	Senile dementia	290-292.99	Both	1	1	5	mental disorders	score_stand	NA	0.0172062	0.02142	1.01736	0.421816	logistic	319441	2213	317228	NA	-8.09e-05	0	FALSE
592.2	Urethritis and urethral syndrome	590-593.99	Both	1	0	11	genitourinary	score_stand	NA	0.0617194	0.0768436	1.06366	0.42187	logistic	292099	167	291932	NA	-0.000554385	0	FALSE
257.1	Testicular hypofunction	251-259.99	Male	1	1	3	endocrine/metabolic	score_stand	NA	-0.0510704	0.0636775	0.950212	0.422543	logistic	323451	250	323201	NA	-0.000339101	0	FALSE
280.1	Iron deficiency anemias, unspecified or not due to blood loss	280-285.99	Both	1	1	4	hematopoietic	score_stand	NA	-0.00700367	0.00873801	0.993021	0.422832	logistic	312285	13788	298497	NA	-0.000291248	0	FALSE
727.5	Rupture of synovium	725-729.99	Both	1	1	14	musculoskeletal	score_stand	NA	-0.0308344	0.0385459	0.969636	0.423746	logistic	305959	681	305278	NA	-0.000360518	0	FALSE
523	Gingival and periodontal diseases	520-526.99	NA	1	0	10	digestive	score_stand	NA	-0.0175432	0.021962	0.98261	0.424407	logistic	319984	2100	317884	NA	-0.000359737	0	FALSE
626.8	Infertility, female	626-628.99	Female	1	1	11	genitourinary	score_stand	NA	0.0276931	0.034691	1.02808	0.424708	logistic	301107	853	300254	NA	-0.000169605	0	FALSE
647.3	Major puerperal infection	647-647.99	Female	0	1	12	pregnancy complications	score_stand	NA	0.148546	0.186536	1.16015	0.425836	logistic	329099	28	329071	NA	-0.000256648	0	FALSE
344	Other paralytic syndromes	330-337.99, 341-349.99	NA	1	1	6	neurological	score_stand	NA	-0.0263765	0.0331387	0.973968	0.426064	logistic	311539	920	310619	NA	-0.000160634	0	FALSE
513	Respiratory abnormalities	513-513.99	NA	1	0	9	respiratory	score_stand	NA	0.0275628	0.0346749	1.02795	0.426676	logistic	329282	830	328452	NA	-0.000273745	0	FALSE
444	Arterial embolism and thrombosis	440-449.99	NA	1	0	8	circulatory system	score_stand	NA	-0.02193	0.0275889	0.978309	0.426681	logistic	317205	1334	315871	NA	-8.29e-05	0	FALSE
366.3	Traumatic cataract	366-366.99	Both	1	1	7	sense organs	score_stand	NA	0.0598609	0.0755537	1.06169	0.428189	logistic	291952	173	291779	NA	-0.000146025	0	FALSE
596.5	Functional disorders of bladder	595-597.99	Both	1	1	11	genitourinary	score_stand	NA	0.0189685	0.0239589	1.01915	0.428532	logistic	313348	1744	311604	NA	-0.000378245	0	FALSE
626	Disorders of menstruation and other abnormal bleeding from female genital tract	626-628.99	Female	1	0	11	genitourinary	score_stand	NA	0.00682873	0.00863237	1.00685	0.428909	logistic	315889	15635	300254	NA	-0.000112345	0	FALSE
755.61	Congenital hip dysplasia and deformity	754-756.99	Both	1	1	15	congenital anomalies	score_stand	NA	-0.0667667	0.0844046	0.935413	0.428926	logistic	327990	143	327847	NA	-0.000268698	0	FALSE
348.8	Encephalopathy, not elsewhere classified	330-337.99, 341-349.99	Both	1	1	6	neurological	score_stand	NA	-0.0930175	0.117626	0.911178	0.429068	logistic	310693	74	310619	NA	-0.000132131	0	FALSE
573.6	Nonspecific elevation of levels of transaminase or lactic acid dehydrogenase [LDH]	570-573.99	Both	0	1	10	digestive	score_stand	NA	-0.0694205	0.0879252	0.932934	0.429796	logistic	312929	132	312797	NA	0.000102305	0	FALSE
389.4	Tinnitus	387-389.99	Both	1	1	7	sense organs	score_stand	NA	0.0243138	0.0308058	1.02461	0.42996	logistic	320404	1053	319351	NA	-0.000474091	0	FALSE
346	Abnormal findings on study of brain and/or nervous system	330-337.99, 341-349.99	NA	1	0	6	neurological	score_stand	NA	0.106272	0.134683	1.11212	0.430083	logistic	310673	54	310619	NA	-0.000111269	0	FALSE
174	Breast cancer	174-184.99, 610-610.99	Both	1	0	2	neoplasms	score_stand	NA	-0.00755756	0.0095923	0.992471	0.430768	logistic	315054	11740	303314	NA	-0.000507226	0	FALSE
624.9	stress incontinence, female	624-625.99	Female	0	1	11	genitourinary	score_stand	NA	0.010142	0.0128847	1.01019	0.431203	logistic	326435	6221	320214	NA	-0.000302603	0	FALSE
577.2	Chronic pancreatitis	577-577.99	Both	1	1	10	digestive	score_stand	NA	0.0288892	0.0367326	1.02931	0.431591	logistic	325657	739	324918	NA	-0.000417544	0	FALSE
315.1	Learning disorder	312-315.99	Both	0	1	5	mental disorders	score_stand	NA	-0.0517539	0.066018	0.949563	0.433077	logistic	328288	233	328055	NA	-0.000285558	0	FALSE
213	Benign neoplasm of bone and articular cartilage	210-229.99	NA	1	1	2	neoplasms	score_stand	NA	-0.0409141	0.0522558	0.959912	0.433652	logistic	287502	371	287131	NA	-0.000273369	0	FALSE
426.4	Anomalous atrioventricular excitation	426-427.99	Both	1	1	8	circulatory system	score_stand	NA	-0.0492655	0.0631112	0.951928	0.435029	logistic	288887	255	288632	NA	-0.000423124	0	FALSE
1010	Other tests	NA	Both	1	0	0	NULL	score_stand	NA	-0.0112537	0.0144188	0.988809	0.435101	logistic	329282	4903	324379	NA	-0.000273745	0	FALSE
575.7	Other disorders of gallbladder	574-576.99	Both	1	1	10	digestive	score_stand	NA	0.0166575	0.0215393	1.0168	0.439312	logistic	308274	2167	306107	NA	-0.000470585	0	FALSE
204.12	Lymphoid leukemia, chronic	200-204.99	Both	1	1	2	neoplasms	score_stand	NA	-0.0274115	0.0354463	0.972961	0.43933	logistic	323485	807	322678	NA	-0.00024603	0	FALSE
296.1	Bipolar	295-306.99	NA	1	1	5	mental disorders	score_stand	NA	0.0211269	0.0273435	1.02135	0.439731	logistic	299175	1337	297838	NA	0.00026552	0	FALSE
426.23	Second degree AV block	426-427.99	Both	1	1	8	circulatory system	score_stand	NA	0.0244161	0.0316488	1.02472	0.440429	logistic	289634	1002	288632	NA	-0.000354196	0	FALSE
386	Vertiginous syndromes and other disorders of vestibular system	386-386.99	NA	1	0	7	sense organs	score_stand	NA	-0.0141885	0.0184888	0.985912	0.442838	logistic	321848	2968	318880	NA	-0.000122861	0	FALSE
381.9	Otorrhea	381-385.99	Both	1	1	7	sense organs	score_stand	NA	-0.0453634	0.0591655	0.95565	0.443247	logistic	325194	290	324904	NA	-0.000338972	0	FALSE
565.1	Anal and rectal polyp	565-569.99	Both	1	1	10	digestive	score_stand	NA	0.0073645	0.00962433	1.00739	0.444154	logistic	308934	11242	297692	NA	-0.000261124	0	FALSE
615	Endometriosis	614-616.99	Female	1	1	11	genitourinary	score_stand	NA	-0.0124226	0.016248	0.987654	0.444531	logistic	323963	3940	320023	NA	-0.000241586	0	FALSE
363	Chorioretinal inflammations, scars, and other disorders of choroid	360-365.99	NA	1	0	7	sense organs	score_stand	NA	0.0387438	0.0506794	1.0395	0.444576	logistic	311323	388	310935	NA	-0.000199147	0	FALSE
514.1	Abnormal results of function study of pulmonary system	514-514.99	Both	0	1	9	respiratory	score_stand	NA	-0.0982372	0.128772	0.906434	0.445537	logistic	324791	62	324729	NA	-0.000356301	0	FALSE
427.2	Atrial fibrillation and flutter	426-427.99	NA	1	0	8	circulatory system	score_stand	NA	0.00574191	0.00754456	1.00576	0.446618	logistic	308280	19648	288632	NA	-0.000157747	0	FALSE
297	Suicidal ideation or attempt	295-306.99	NA	1	0	5	mental disorders	score_stand	NA	0.0455554	0.0599563	1.04661	0.447368	logistic	298114	276	297838	NA	0.000238501	0	FALSE
529.6	Glossodynia	527-529.99	Both	1	1	10	digestive	score_stand	NA	0.111689	0.147239	1.11817	0.448117	logistic	324283	45	324238	NA	-0.000254826	0	FALSE
687.1	Rash and other nonspecific skin eruption	687-687.99	Both	0	1	13	dermatologic	score_stand	NA	-0.0140136	0.0184875	0.986084	0.448447	logistic	323685	2968	320717	NA	-0.000240542	0	FALSE
580.32	Nephritis and nephropathy with pathological lesion	580-590.99	Both	1	1	11	genitourinary	score_stand	NA	-0.0379125	0.050026	0.962797	0.448537	logistic	300100	404	299696	NA	-0.000566084	0	FALSE
428.2	Heart failure NOS	428-429.99	Both	1	1	8	circulatory system	score_stand	NA	0.00974159	0.0128938	1.00979	0.449932	logistic	325615	6223	319392	NA	-5.04e-05	0	FALSE
418.1	Precordial pain	418-418.99	Both	0	1	8	circulatory system	score_stand	NA	0.00990458	0.0131367	1.00995	0.450873	logistic	329218	5897	323321	NA	-0.00029262	0	FALSE
255.11	Cushing's syndrome	251-259.99	Both	1	1	3	endocrine/metabolic	score_stand	NA	-0.0646614	0.0858874	0.937385	0.451532	logistic	323339	138	323201	NA	-0.000335078	0	FALSE
508	Pulmonary collapse; interstitial and compensatory emphysema	500-509.99	NA	1	1	9	respiratory	score_stand	NA	-0.0103341	0.0137448	0.989719	0.452138	logistic	312788	5438	307350	NA	-0.000602923	0	FALSE
702.2	Seborrheic keratosis	702-702.99	Both	1	1	13	dermatologic	score_stand	NA	0.0112639	0.0149901	1.01133	0.452397	logistic	325677	4522	321155	NA	-0.000366036	0	FALSE
253.2	Pituitary hypofunction	251-259.99	Both	1	1	3	endocrine/metabolic	score_stand	NA	0.0396548	0.0529016	1.04045	0.453498	logistic	323556	355	323201	NA	-0.000299742	0	FALSE
276.4	Acid-base balance disorder	276-276.99	Both	0	0	3	endocrine/metabolic	score_stand	NA	0.0135125	0.0181406	1.0136	0.456346	logistic	313772	3073	310699	NA	-0.000299557	0	FALSE
202.24	Large cell lymphoma	200-204.99	Both	1	1	2	neoplasms	score_stand	NA	0.0240942	0.0324013	1.02439	0.457108	logistic	323631	953	322678	NA	-0.000177729	0	FALSE
381.2	Eustachian tube disorders	381-385.99	Both	1	1	7	sense organs	score_stand	NA	0.0461688	0.0621859	1.04725	0.457826	logistic	325160	256	324904	NA	-0.000301288	0	FALSE
276.5	Hypovolemia	276-276.99	Both	1	1	3	endocrine/metabolic	score_stand	NA	0.00905372	0.0122239	1.00909	0.458902	logistic	317576	6877	310699	NA	-0.000264313	0	FALSE
555.21	Ulcerative colitis (chronic)	555-564.99	Both	1	1	10	digestive	score_stand	NA	0.0255513	0.0345252	1.02588	0.459253	logistic	258561	837	257724	NA	0.000170858	0	FALSE
703	Diseases of nail, NOS	703-704.99	NA	1	1	13	dermatologic	score_stand	NA	0.0340637	0.0460544	1.03465	0.459518	logistic	327827	469	327358	NA	-0.000327643	0	FALSE
652	Malposition and malpresentation of fetus or obstruction	652-654.99	Female	1	0	12	pregnancy complications	score_stand	NA	-0.0205184	0.0278986	0.979691	0.462057	logistic	329282	1368	327914	NA	-0.000273745	0	FALSE
596	Other disorders of bladder	595-597.99	NA	1	0	11	genitourinary	score_stand	NA	0.00657802	0.00901303	1.0066	0.465492	logistic	324605	13001	311604	NA	-0.000280535	0	FALSE
289	Other diseases of blood and blood-forming organs	288-289.99	NA	1	0	4	hematopoietic	score_stand	NA	-0.0185232	0.0254118	0.981647	0.466051	logistic	319125	1566	317559	NA	-3.08e-05	0	FALSE
349	Other and unspecified disorders of the nervous system	330-337.99, 341-349.99	NA	1	1	6	neurological	score_stand	NA	0.0360736	0.0496576	1.03673	0.467565	logistic	311022	403	310619	NA	-9.57e-05	0	FALSE
729.3	Panniculitis	725-729.99	Both	0	1	14	musculoskeletal	score_stand	NA	0.087771	0.12092	1.09174	0.467924	logistic	305345	67	305278	NA	-0.000319643	0	FALSE
960	Poisoning by antibiotics	960-979.99	NA	1	0	18	injuries & poisonings	score_stand	NA	0.00455128	0.00627443	1.00456	0.468225	logistic	314671	28298	286373	NA	-0.00030703	0	FALSE
352	Disorders of other cranial nerves	351-355.99	NA	1	0	6	neurological	score_stand	NA	-0.0159973	0.0220839	0.98413	0.468827	logistic	313497	2076	311421	NA	-0.000256471	0	FALSE
348	Other conditions of brain	330-337.99, 341-349.99	Both	1	0	6	neurological	score_stand	NA	-0.02227	0.0307651	0.977976	0.469144	logistic	311686	1067	310619	NA	-0.000157062	0	FALSE
579.8	Nonspecific abnormal findings in stool contents	578-579.99	Both	0	1	10	digestive	score_stand	NA	0.0122871	0.0169778	1.01236	0.469238	logistic	300909	3509	297400	NA	5.34e-05	0	FALSE
334	Degenerative disease of the spinal cord	330-337.99, 341-349.99	NA	1	0	6	neurological	score_stand	NA	0.014145	0.0196139	1.01425	0.470802	logistic	313236	2617	310619	NA	-5.58e-05	0	FALSE
474.1	Acute tonsillitis	470-479.99	Both	1	1	9	respiratory	score_stand	NA	-0.0287564	0.0398811	0.971653	0.470876	logistic	308656	636	308020	NA	-0.000211548	0	FALSE
368.2	Diplopia and disorders of binocular vision	368-368.99	Both	1	1	7	sense organs	score_stand	NA	0.0208627	0.0289672	1.02108	0.471391	logistic	324354	1192	323162	NA	-0.000262253	0	FALSE
291	Other specified nonpsychotic and/or transient mental disorders	290-292.99	NA	1	0	5	mental disorders	score_stand	NA	-0.0255334	0.0356677	0.97479	0.474073	logistic	318023	795	317228	NA	-0.000178759	0	FALSE
726.1	Enthesopathy	725-729.99	Both	1	1	14	musculoskeletal	score_stand	NA	0.00777931	0.0108837	1.00781	0.474751	logistic	313971	8693	305278	NA	-0.000195601	0	FALSE
722.1	Displacement of intervertebral disc	720-724.99	Both	1	1	14	musculoskeletal	score_stand	NA	-0.11613	0.162506	0.89036	0.474845	logistic	323637	39	323598	NA	-0.000342278	0	FALSE
604	Disorders of penis	600-609.99	Male	1	0	11	genitourinary	score_stand	NA	-0.0160824	0.0225466	0.984046	0.475662	logistic	305602	2015	303587	NA	-0.000662306	0	FALSE
282	Hereditary hemolytic anemias	280-285.99	NA	1	0	4	hematopoietic	score_stand	NA	0.0428868	0.0601645	1.04382	0.475953	logistic	298771	274	298497	NA	-0.000110829	0	FALSE
721	Spondylosis and allied disorders	720-724.99	NA	1	0	14	musculoskeletal	score_stand	NA	0.0142923	0.0201173	1.01439	0.477426	logistic	326086	2488	323598	NA	-0.000269824	0	FALSE
253.1	Pituitary hyperfunction	251-259.99	Both	1	0	3	endocrine/metabolic	score_stand	NA	-0.0483117	0.0680723	0.952837	0.477883	logistic	323420	219	323201	NA	-0.000337258	0	FALSE
735.1	Flat foot	735-739.99	Both	1	1	14	musculoskeletal	score_stand	NA	-0.0434197	0.0613664	0.957509	0.479226	logistic	316403	269	316134	NA	-0.000454508	0	FALSE
726.2	Synoviopathy	725-729.99	Both	1	1	14	musculoskeletal	score_stand	NA	-0.024535	0.0350799	0.975763	0.484299	logistic	306099	821	305278	NA	-0.000362958	0	FALSE
285.3	Sideroblastic anemia	280-285.99	Both	1	1	4	hematopoietic	score_stand	NA	0.134893	0.193232	1.14441	0.485122	logistic	298523	26	298497	NA	-0.000126673	0	FALSE
916	Contusion	916-916.99	Both	1	1	18	injuries & poisonings	score_stand	NA	-0.0142383	0.0204389	0.985863	0.486034	logistic	329282	2425	326857	NA	-0.000273745	0	FALSE
728	Disorders of muscle, ligament, and fascia	725-729.99	Both	1	1	14	musculoskeletal	score_stand	NA	-0.0378685	0.0544748	0.96284	0.486958	logistic	305619	341	305278	NA	-0.000349371	0	FALSE
751.12	Congenital anomalies of male genital organs	750-751.99	Male	1	1	15	congenital anomalies	score_stand	NA	0.0521053	0.0749621	1.05349	0.487	logistic	326666	177	326489	NA	-0.000279459	0	FALSE
614.1	Pelvic peritoneal adhesions, female (postoperative) (postinfection)	614-616.99	Female	1	1	11	genitourinary	score_stand	NA	-0.0132835	0.0191126	0.986804	0.487046	logistic	322828	2805	320023	NA	-0.000224628	0	FALSE
528	Diseases of the oral soft tissues, excluding lesions specific for gingiva and tongue	527-529.99	NA	1	0	10	digestive	score_stand	NA	-0.0137902	0.0198429	0.986304	0.487074	logistic	326808	2570	324238	NA	-0.000313681	0	FALSE
229.1	Benign neoplasm of lymph nodes	229-229.99	Both	1	1	2	neoplasms	score_stand	NA	0.0991659	0.14296	1.10425	0.487894	logistic	329084	48	329036	NA	-0.000253738	0	FALSE
803.2	Fracture of radius and ulna	800-809.99	Both	1	0	18	injuries & poisonings	score_stand	NA	0.027411	0.0395427	1.02779	0.488184	logistic	328115	637	327478	NA	-0.000260331	0	FALSE
569	Other disorders of intestine	565-569.99	NA	1	0	10	digestive	score_stand	NA	0.00849125	0.0122731	1.00853	0.489026	logistic	304494	6802	297692	NA	-0.00029379	0	FALSE
614.51	Cervicitis and endocervicitis	614-616.99	Female	1	1	11	genitourinary	score_stand	NA	-0.0205073	0.029685	0.979702	0.489671	logistic	321175	1152	320023	NA	-0.000191458	0	FALSE
289.8	Polycythemia, secondary	288-289.99, 200-200.99	Both	0	1	4	hematopoietic	score_stand	NA	-0.0298979	0.0433498	0.970545	0.49039	logistic	317248	538	316710	NA	0.000111557	0	FALSE
379.2	Disorders of vitreous body	375-379.99	Both	1	1	7	sense organs	score_stand	NA	0.0184915	0.0268177	1.01866	0.490492	logistic	321756	1394	320362	NA	-0.000326964	0	FALSE
378.5	Paralytic strabismus	375-379.99	Both	1	1	7	sense organs	score_stand	NA	-0.0327485	0.047711	0.967782	0.492465	logistic	320806	444	320362	NA	-0.000391977	0	FALSE
716.9	Arthropathy NOS	710-716.99	Both	1	1	14	musculoskeletal	score_stand	NA	0.0588058	0.0858266	1.06057	0.493237	logistic	322158	134	322024	NA	-0.000202867	0	FALSE
394	Rheumatic disease of the heart valves	394-399.99	NA	1	0	8	circulatory system	score_stand	NA	-0.00903942	0.0132001	0.991001	0.493469	logistic	319594	5927	313667	NA	-0.000267022	0	FALSE
585.34	Chronic Kidney Disease, Stage IV	580-590.99	Both	1	1	11	genitourinary	score_stand	NA	-0.0213855	0.0312871	0.978842	0.494277	logistic	300730	1034	299696	NA	-0.000578421	0	FALSE
977	Personal history of allergy to medicinal agents	960-979.99	NA	1	1	18	injuries & poisonings	score_stand	NA	0.00633236	0.00927504	1.00635	0.494777	logistic	298654	12281	286373	NA	-0.000423829	0	FALSE
661	Fetal distress and abnormal forces of labor	660-669.99	Female	1	0	12	pregnancy complications	score_stand	NA	-0.0160952	0.0235803	0.984034	0.494878	logistic	329282	1972	327310	NA	-0.000273745	0	FALSE
521.2	Dental abrasion, erosion and attrition	520-526.99	Both	1	1	10	digestive	score_stand	NA	0.107199	0.158094	1.11316	0.497726	logistic	317923	39	317884	NA	-0.000297241	0	FALSE
521	Diseases of hard tissues of teeth	520-526.99	NA	1	0	10	digestive	score_stand	NA	-0.0108458	0.0160653	0.989213	0.499608	logistic	321824	3940	317884	NA	-0.000355611	0	FALSE
750	Digestive congenital anomalies	750-751.99	NA	1	0	15	congenital anomalies	score_stand	NA	-0.0203156	0.0300926	0.979889	0.499611	logistic	327605	1116	326489	NA	-0.00033013	0	FALSE
609.1	Infertility, male	600-609.99	Male	1	0	11	genitourinary	score_stand	NA	-0.108514	0.160979	0.897166	0.500255	logistic	303627	40	303587	NA	-0.00062248	0	FALSE
278.1	Obesity	278-278.99	Both	1	0	3	endocrine/metabolic	score_stand	NA	-0.00455096	0.00675293	0.995459	0.50036	logistic	329152	23739	305413	NA	-0.000283698	0	FALSE
227	Benign neoplasm of other endocrine glands and related structures	193-194.99, 226-227.99	NA	1	0	2	neoplasms	score_stand	NA	0.0178549	0.0265827	1.01802	0.50179	logistic	328367	1417	326950	NA	-0.000299614	0	FALSE
348.4	Cerebral cysts	330-337.99, 341-349.99	Both	1	1	6	neurological	score_stand	NA	-0.0465425	0.069322	0.954524	0.501968	logistic	310830	211	310619	NA	-0.000136069	0	FALSE
153.3	Malignant neoplasm of rectum, rectosigmoid junction, and anus	150-159.99, 208-208.99	Both	1	1	2	neoplasms	score_stand	NA	0.0122246	0.0182172	1.0123	0.502192	logistic	291576	3055	288521	NA	0.000423248	0	FALSE
272.12	Hyperglyceridemia	272-272.99	Both	1	1	3	endocrine/metabolic	score_stand	NA	-0.064134	0.0956113	0.937879	0.502362	logistic	275956	112	275844	NA	-0.000820796	0	FALSE
574.11	Cholelithiasis with acute cholecystitis	574-576.99	Both	1	1	10	digestive	score_stand	NA	0.0135427	0.0201952	1.01363	0.50248	logistic	308579	2472	306107	NA	-0.000478073	0	FALSE
215	Other benign neoplasm of connective and other soft tissue	214-215.99	NA	1	1	2	neoplasms	score_stand	NA	0.0255286	0.0380689	1.02586	0.502482	logistic	322101	688	321413	NA	-0.000306264	0	FALSE
830	Dislocation	830-839.99	NA	1	1	18	injuries & poisonings	score_stand	NA	-0.0261563	0.0390266	0.974183	0.502718	logistic	325517	663	324854	NA	-0.000139354	0	FALSE
618	Genital prolapse	617-618.99	Female	1	0	11	genitourinary	score_stand	NA	-0.00603514	0.00901736	0.993983	0.503317	logistic	329282	13432	315850	NA	-0.000273745	0	FALSE
275.3	Disorders of magnesium metabolism	275-275.99	NA	1	1	3	endocrine/metabolic	score_stand	NA	0.0166462	0.0248721	1.01679	0.503321	logistic	326026	1624	324402	NA	-0.000193603	0	FALSE
371	Inflammation of the eye	369-374.99	NA	1	0	7	sense organs	score_stand	NA	-0.0113993	0.0170346	0.988665	0.503378	logistic	322393	3500	318893	NA	-0.000207612	0	FALSE
759	Other and unspecified congenital anomalies	756-759.99	NA	1	0	15	congenital anomalies	score_stand	NA	-0.0429404	0.0642106	0.957968	0.503659	logistic	328559	246	328313	NA	-0.000307809	0	FALSE
555	Inflammatory bowel disease and other gastroenteritis and colitis	555-564.99	NA	1	0	10	digestive	score_stand	NA	-0.00914747	0.0136893	0.990894	0.503991	logistic	263189	5465	257724	NA	3.53e-05	0	FALSE
260	Protein-calorie malnutrition	260-264.99	NA	1	0	3	endocrine/metabolic	score_stand	NA	-0.0314172	0.0470559	0.969071	0.504353	logistic	322547	456	322091	NA	1.11e-05	0	FALSE
8.5	Bacterial enteritis	001-009.99	Both	1	0	1	infectious diseases	score_stand	NA	-0.0113506	0.0170036	0.988714	0.504425	logistic	327534	3513	324021	NA	-0.000238192	0	FALSE
801.1	Fracture of foot	800-809.99	Both	1	1	18	injuries & poisonings	score_stand	NA	0.0469056	0.0703768	1.04802	0.505096	logistic	327678	200	327478	NA	-0.000274999	0	FALSE
751.22	Other specified congenital anomalies of kidney	750-751.99	Both	1	1	15	congenital anomalies	score_stand	NA	0.0291516	0.0437707	1.02958	0.505407	logistic	327009	520	326489	NA	-0.000270093	0	FALSE
277.5	Other disorders of lipoid metabolism	277-277.99	NA	0	0	3	endocrine/metabolic	score_stand	NA	0.0462234	0.0695244	1.04731	0.506145	logistic	326887	205	326682	NA	-0.000272257	0	FALSE
610.1	Cystic mastopathy	610-613.99	Female	1	1	11	genitourinary	score_stand	NA	0.0229827	0.0346553	1.02325	0.507215	logistic	322978	832	322146	NA	-0.000245412	0	FALSE
753.2	Congenital anomalies of posterior segment of eye	752-754.99	Both	1	1	15	congenital anomalies	score_stand	NA	-0.0988097	0.149231	0.905915	0.50789	logistic	328334	46	328288	NA	-0.000324245	0	FALSE
614.52	Vaginitis and vulvovaginitis	614-616.99	Female	1	1	11	genitourinary	score_stand	NA	0.0236651	0.036069	1.02395	0.511756	logistic	320791	768	320023	NA	-0.000130857	0	FALSE
575	Other biliary tract disease	574-576.99	NA	1	0	10	digestive	score_stand	NA	0.00822251	0.012535	1.00826	0.511847	logistic	312619	6512	306107	NA	-0.000449742	0	FALSE
427.12	Paroxysmal ventricular tachycardia	426-427.99	Both	1	1	8	circulatory system	score_stand	NA	-0.0166253	0.0253501	0.983512	0.511936	logistic	290211	1579	288632	NA	-0.000439939	0	FALSE
276.13	Hyperpotassemia	276-276.99	Both	1	1	3	endocrine/metabolic	score_stand	NA	0.0134348	0.020486	1.01353	0.511952	logistic	313104	2405	310699	NA	-0.000316729	0	FALSE
198.7	Secondary malignant neoplasm of skin	195-199.99	Both	1	1	2	neoplasms	score_stand	NA	-0.0353722	0.0539944	0.965246	0.512398	logistic	299648	347	299301	NA	-0.000243512	0	FALSE
368.5	Color vision deficiencies	368-368.99	Both	0	1	7	sense organs	score_stand	NA	0.0863856	0.132228	1.09023	0.513557	logistic	323218	56	323162	NA	-0.000294788	0	FALSE
550.3	Femoral hernia	550-550.99	Both	1	1	10	digestive	score_stand	NA	-0.0239558	0.0367802	0.976329	0.514839	logistic	283058	747	282311	NA	-0.000661488	0	FALSE
384	Other disorders of tympanic membrane	381-385.99	NA	1	0	7	sense organs	score_stand	NA	0.017572	0.0269939	1.01773	0.515072	logistic	326278	1374	324904	NA	-0.000282974	0	FALSE
145.2	Cancer of tongue	140-149.99, 210-210.99	Both	1	1	2	neoplasms	score_stand	NA	-0.0308675	0.0474247	0.969604	0.515128	logistic	326812	450	326362	NA	-0.000224477	0	FALSE
244.1	Secondary hypothyroidism	240-246.99	NA	1	1	3	endocrine/metabolic	score_stand	NA	0.0150908	0.0232128	1.01521	0.515624	logistic	306093	1871	304222	NA	0.000174163	0	FALSE
288.1	Decreased white blood cell count	288-289.99	Both	0	0	4	hematopoietic	score_stand	NA	-0.00922392	0.0142369	0.990818	0.517056	logistic	322595	5036	317559	NA	-6.27e-05	0	FALSE
288.11	Neutropenia	288-289.99	Both	1	1	4	hematopoietic	score_stand	NA	-0.00922392	0.0142369	0.990818	0.517056	logistic	322595	5036	317559	NA	-6.27e-05	0	FALSE
709.2	Sicca syndrome	690-697.99, 708-709.99	Both	1	1	13	dermatologic	score_stand	NA	-0.0226881	0.0351672	0.977567	0.518831	logistic	315023	818	314205	NA	2.75e-05	0	FALSE
284	Aplastic anemia	280-285.99	NA	1	0	4	hematopoietic	score_stand	NA	0.021923	0.0341263	1.02217	0.520609	logistic	299357	860	298497	NA	-0.00010059	0	FALSE
642.1	Preeclampsia and eclampsia	642-642.99	Female	1	1	12	pregnancy complications	score_stand	NA	0.037372	0.0583949	1.03808	0.522181	logistic	328553	295	328258	NA	-0.00028144	0	FALSE
189	Cancer of urinary organs (incl. kidney and bladder)	188-189.99	NA	1	0	2	neoplasms	score_stand	NA	0.00883875	0.013812	1.00888	0.522215	logistic	329282	5380	323902	NA	-0.000273745	0	FALSE
522.5	Periapical abscess	520-526.99	Both	1	1	10	digestive	score_stand	NA	-0.016583	0.0259456	0.983554	0.522729	logistic	319383	1499	317884	NA	-0.000338875	0	FALSE
750.2	Lower gastrointestinal congenital anomalies	750-751.99	Both	1	0	15	congenital anomalies	score_stand	NA	-0.0276808	0.0433753	0.972699	0.523363	logistic	327026	537	326489	NA	-0.000317561	0	FALSE
450	Noninfectious disorders of lymphatic channels	450-450.99	Both	1	1	8	circulatory system	score_stand	NA	0.0158226	0.0248332	1.01595	0.524025	logistic	329282	1627	327655	NA	-0.000273745	0	FALSE
278	Overweight, obesity and other hyperalimentation	278-278.99	Both	1	0	3	endocrine/metabolic	score_stand	NA	-0.00429018	0.00673578	0.995719	0.524174	logistic	329282	23869	305413	NA	-0.000273745	0	FALSE
715.2	Ankylosing spondylitis	714-716.00, 696-696.99	Both	1	1	14	musculoskeletal	score_stand	NA	-0.0258582	0.0408895	0.974473	0.527132	logistic	319573	604	318969	NA	2.02e-05	0	FALSE
38.2	Gram positive septicemia	010-041.99	Both	1	1	1	infectious diseases	score_stand	NA	-0.0211554	0.0334696	0.979067	0.527336	logistic	309847	903	308944	NA	-0.000199069	0	FALSE
313.3	Autism	312-315.99	Both	1	1	5	mental disorders	score_stand	NA	-0.0536276	0.0848484	0.947785	0.527361	logistic	328196	141	328055	NA	-0.000277054	0	FALSE
362.31	Separation of retinal layers	250.70-250.79,360-365.99	Both	1	1	7	sense organs	score_stand	NA	-0.0167712	0.0265608	0.983369	0.527761	logistic	312368	1433	310935	NA	-0.000261637	0	FALSE
608	Other disorders of male genital organs	600-609.99	Male	1	1	11	genitourinary	score_stand	NA	-0.0111185	0.0176123	0.988943	0.527851	logistic	306920	3333	303587	NA	-0.000667632	0	FALSE
695.9	Unspecified erythematous condition	690-697.99	Both	1	1	13	dermatologic	score_stand	NA	0.0217765	0.0347462	1.02202	0.530835	logistic	316107	827	315280	NA	7.19e-05	0	FALSE
594.8	Renal colic	594-595.99	Both	1	1	11	genitourinary	score_stand	NA	0.0140881	0.022503	1.01419	0.53128	logistic	322238	1986	320252	NA	-0.000258593	0	FALSE
624.2	Atrophy of female genital tract	624-625.99	Female	1	1	11	genitourinary	score_stand	NA	-0.0253607	0.0405134	0.974958	0.531327	logistic	320831	617	320214	NA	-0.000400581	0	FALSE
500.2	Pneumoconiosis	500-509.99	Both	1	1	9	respiratory	score_stand	NA	0.0280371	0.0448598	1.02843	0.531976	logistic	307849	499	307350	NA	-0.000485873	0	FALSE
573.3	Hepatomegaly	570-573.99	Both	0	1	10	digestive	score_stand	NA	-0.0286855	0.0461739	0.971722	0.534436	logistic	313271	474	312797	NA	9.32e-05	0	FALSE
523.31	Acute periodontitis	520-526.99	Both	1	1	10	digestive	score_stand	NA	0.0485827	0.0782048	1.04978	0.534452	logistic	318046	162	317884	NA	-0.000291868	0	FALSE
379.4	Anomalies of pupillary function	375-379.99	Both	1	1	7	sense organs	score_stand	NA	-0.042607	0.0686191	0.958288	0.534652	logistic	320577	215	320362	NA	-0.000382575	0	FALSE
276.41	Acidosis	276-276.99	Both	1	1	3	endocrine/metabolic	score_stand	NA	0.0119984	0.0193355	1.01207	0.534903	logistic	313401	2702	310699	NA	-0.000314154	0	FALSE
751	Genitourinary congenital anomalies	750-751.99	Both	1	0	15	congenital anomalies	score_stand	NA	0.0148196	0.0238939	1.01493	0.535108	logistic	328246	1757	326489	NA	-0.000254107	0	FALSE
585.4	Chronic kidney disease, Stage I or II	580-590.99	Both	1	1	11	genitourinary	score_stand	NA	-0.0186572	0.0301396	0.981516	0.5359	logistic	300808	1112	299696	NA	-0.000568418	0	FALSE
756.5	Congenital osteodystrophies	754-756.99	Both	1	1	15	congenital anomalies	score_stand	NA	-0.0393467	0.063765	0.961417	0.537196	logistic	328096	249	327847	NA	-0.000268607	0	FALSE
379.3	Aphakia and other disorders of lens	375-379.99	Both	1	1	7	sense organs	score_stand	NA	0.0294068	0.0476598	1.02984	0.537225	logistic	320800	438	320362	NA	-0.000347102	0	FALSE
723	Other disorders of cervical region	720-724.99	NA	1	0	14	musculoskeletal	score_stand	NA	-0.0432645	0.0703424	0.957658	0.538519	logistic	323803	205	323598	NA	-0.000350039	0	FALSE
395.3	Nonrheumatic tricuspid valve disorders	394-399.99	Both	1	1	8	circulatory system	score_stand	NA	0.0336038	0.0546487	1.03417	0.538617	logistic	314000	333	313667	NA	-0.000170396	0	FALSE
501	Pneumonitis due to inhalation of food or vomitus	500-509.99	Both	1	1	9	respiratory	score_stand	NA	0.0139166	0.0227028	1.01401	0.539884	logistic	309309	1959	307350	NA	-0.00046722	0	FALSE
430.2	Intracerebral hemorrhage	430-438.99	Both	1	1	8	circulatory system	score_stand	NA	0.0167703	0.0274109	1.01691	0.540661	logistic	315465	1336	314129	NA	-0.000148859	0	FALSE
597.1	Urethral stricture (not specified as infectious)	595-597.99	Both	1	1	11	genitourinary	score_stand	NA	-0.00944782	0.01548	0.990597	0.541646	logistic	315862	4258	311604	NA	-0.000490049	0	FALSE
643	Excessive vomiting in pregnancy	643-643.99	Female	1	0	12	pregnancy complications	score_stand	NA	-0.0441164	0.0722934	0.956843	0.541702	logistic	329282	196	329086	NA	-0.000273745	0	FALSE
603	Other disorders of testis	600-609.99	Male	1	0	11	genitourinary	score_stand	NA	-0.0142372	0.023375	0.985864	0.542473	logistic	305455	1868	303587	NA	-0.000647424	0	FALSE
496.3	Bronchiectasis	490-498.99	Both	1	1	9	respiratory	score_stand	NA	0.00981286	0.0161404	1.00986	0.543207	logistic	313517	3908	309609	NA	-0.000339105	0	FALSE
151	Cancer of stomach	140-159.99, 210-211.99	NA	1	1	2	neoplasms	score_stand	NA	0.0195764	0.0322028	1.01977	0.543247	logistic	306985	967	306018	NA	7.29e-05	0	FALSE
300	Anxiety disorders	295-306.99	Both	1	0	5	mental disorders	score_stand	NA	-0.00513395	0.00845056	0.994879	0.5435	logistic	312605	14767	297838	NA	0.000133175	0	FALSE
275.1	Disorders of iron metabolism	275-275.99	NA	1	0	4	hematopoietic	score_stand	NA	-0.0188838	0.0311644	0.981293	0.544554	logistic	325442	1040	324402	NA	-0.000272395	0	FALSE
727.4	Ganglion and cyst of synovium, tendon, and bursa	725-729.99	Both	1	1	14	musculoskeletal	score_stand	NA	0.0105397	0.0174362	1.0106	0.545529	logistic	308597	3319	305278	NA	-0.000269173	0	FALSE
359.2	Myopathy	356-359.99	Both	1	1	6	neurological	score_stand	NA	0.036307	0.0600717	1.03697	0.545582	logistic	326129	275	325854	NA	-0.000280842	0	FALSE
285.2	Anemia of chronic disease	280-285.99	Both	1	0	4	hematopoietic	score_stand	NA	-0.017603	0.0291343	0.982551	0.54571	logistic	299690	1193	298497	NA	-0.000169564	0	FALSE
362.6	Peripheral retinal degenerations	250.70-250.79,360-365.99	Both	1	1	7	sense organs	score_stand	NA	0.0365001	0.0604474	1.03717	0.545955	logistic	311207	272	310935	NA	-0.000204671	0	FALSE
592.12	Chronic cystitis	590-593.99	Both	1	1	11	genitourinary	score_stand	NA	-0.0179203	0.0296832	0.982239	0.546031	logistic	293079	1147	291932	NA	-0.000610701	0	FALSE
535	Gastritis and duodenitis	535-537.99	NA	1	0	10	digestive	score_stand	NA	-0.00325509	0.0053944	0.99675	0.546228	logistic	318168	39785	278383	NA	-0.000260606	0	FALSE
755	Congenital anomalies of limbs	754-756.99	NA	1	0	15	congenital anomalies	score_stand	NA	-0.0253218	0.0420422	0.974996	0.546978	logistic	328418	571	327847	NA	-0.000275577	0	FALSE
687.2	Localized superficial swelling, mass, or lump	687-687.99	Both	1	0	13	dermatologic	score_stand	NA	-0.0169166	0.0281728	0.983226	0.5482	logistic	329282	1272	328010	NA	-0.000273745	0	FALSE
427.1	Paroxysmal tachycardia, unspecified	426-427.99	NA	1	0	8	circulatory system	score_stand	NA	0.00861606	0.0143551	1.00865	0.548368	logistic	293582	4950	288632	NA	-0.000318417	0	FALSE
385.3	Cholesteatoma	381-385.99	Both	1	1	7	sense organs	score_stand	NA	0.0235977	0.039386	1.02388	0.54908	logistic	325547	643	324904	NA	-0.000296891	0	FALSE
323.2	Acute (transverse) myelitis	320-326.9	Both	1	1	6	neurological	score_stand	NA	0.0625501	0.104546	1.06455	0.549639	logistic	327894	90	327804	NA	-0.000252927	0	FALSE
335	Multiple sclerosis	330-337.99, 341-349.99	NA	1	1	6	neurological	score_stand	NA	-0.0150986	0.0253338	0.985015	0.551185	logistic	312192	1573	310619	NA	-0.000160021	0	FALSE
756.3	Congenital anomalies of muscle, tendon, fascia, and connective tissue	754-756.99	Both	1	1	15	congenital anomalies	score_stand	NA	0.0534604	0.0897136	1.05492	0.551241	logistic	327970	123	327847	NA	-0.000244089	0	FALSE
580.1	Glomerulonephritis	580-590.99	Both	1	0	11	genitourinary	score_stand	NA	-0.0184944	0.0310365	0.981676	0.551247	logistic	300745	1049	299696	NA	-0.000569939	0	FALSE
531.2	Gastric ulcer	531-531.99	Both	1	1	10	digestive	score_stand	NA	0.00785923	0.013226	1.00789	0.552362	logistic	325263	5832	319431	NA	-0.000423977	0	FALSE
173	Neoplasm of uncertain behavior of skin	172-173.99	Both	1	1	2	neoplasms	score_stand	NA	-0.0418583	0.0706219	0.959006	0.553375	logistic	315936	203	315733	NA	-0.000383299	0	FALSE
701.1	Keratoderma, acquired	700-701.99	Both	1	1	13	dermatologic	score_stand	NA	-0.0647796	0.109411	0.937274	0.553798	logistic	322447	85	322362	NA	-0.000210408	0	FALSE
747.12	Valvular heart disease/ heart chambers	747-747.99	Both	1	1	15	congenital anomalies	score_stand	NA	0.0275139	0.0465312	1.0279	0.55432	logistic	327928	460	327468	NA	-0.000280589	0	FALSE
452.8	Postphlebitic syndrome	450-457.99	Both	1	1	8	circulatory system	score_stand	NA	-0.117605	0.199254	0.889047	0.555039	logistic	298236	26	298210	NA	-0.000550679	0	FALSE
149.1	Cancer of oropharynx	140-149.99, 210-210.99	Both	1	1	2	neoplasms	score_stand	NA	-0.0306492	0.0519594	0.969816	0.555278	logistic	326737	375	326362	NA	-0.00022249	0	FALSE
753.1	Congenital cataract and lens anomalies	752-754.99	Both	1	1	15	congenital anomalies	score_stand	NA	-0.0568271	0.096611	0.944757	0.556394	logistic	328397	109	328288	NA	-0.000326779	0	FALSE
614.53	Cyst or abscess of Bartholin's gland	614-616.99	Female	1	1	11	genitourinary	score_stand	NA	-0.0227613	0.038699	0.977496	0.556423	logistic	320698	675	320023	NA	-0.000183816	0	FALSE
149.4	Cancer of larynx	140-149.99, 210-210.99	Both	1	1	2	neoplasms	score_stand	NA	0.0303789	0.0517116	1.03085	0.556889	logistic	326735	373	326362	NA	-0.000187656	0	FALSE
357	Inflammatory and toxic neuropathy	356-359.99	NA	1	1	6	neurological	score_stand	NA	-0.0115583	0.0197211	0.988508	0.557818	logistic	328461	2607	325854	NA	-0.00033597	0	FALSE
960.2	Allergy/adverse effect of penicillin	960-979.99	Both	1	1	18	injuries & poisonings	score_stand	NA	0.00396389	0.00677874	1.00397	0.558714	logistic	310176	23803	286373	NA	-0.00038321	0	FALSE
250.22	Type 2 diabetes with renal manifestations	249-250.99	Both	1	1	3	endocrine/metabolic	score_stand	NA	0.0788525	0.134878	1.08204	0.558803	logistic	300204	54	300150	NA	-0.000473862	0	FALSE
642	Hypertension complicating pregnancy, childbirth, and the puerperium	642-642.99	Female	1	0	12	pregnancy complications	score_stand	NA	0.0186161	0.0318474	1.01879	0.558857	logistic	329282	1024	328258	NA	-0.000273745	0	FALSE
613.5	Mastodynia	613-613.99	Both	1	1	11	genitourinary	score_stand	NA	-0.0566197	0.0969238	0.944953	0.559108	logistic	327476	108	327368	NA	-0.000287508	0	FALSE
370.3	Keratoconjunctivitis	369-374.99	Both	1	0	7	sense organs	score_stand	NA	-0.0910123	0.156155	0.913006	0.560005	logistic	318935	42	318893	NA	-0.000156789	0	FALSE
252.2	Hypoparathyroidism	251-259.99	Both	1	1	3	endocrine/metabolic	score_stand	NA	-0.0318191	0.0547734	0.968682	0.561293	logistic	323538	337	323201	NA	-0.000337539	0	FALSE
614.31	Acute inflammatory pelvic disease	614-616.99	Female	1	1	11	genitourinary	score_stand	NA	-0.0790784	0.13641	0.923967	0.562111	logistic	320078	55	320023	NA	-0.000164182	0	FALSE
368.9	Subjective visual disturbances	368-368.99	Both	1	0	7	sense organs	score_stand	NA	-0.0172768	0.029834	0.982872	0.562524	logistic	324296	1134	323162	NA	-0.000335627	0	FALSE
229	Benign neoplasm of unspecified sites	229-229.99	NA	1	0	2	neoplasms	score_stand	NA	-0.0371379	0.0641307	0.963543	0.562524	logistic	329282	246	329036	NA	-0.000273745	0	FALSE
355	Complex regional/central pain syndrome	351-355.99	Both	1	1	6	neurological	score_stand	NA	-0.0313383	0.0541493	0.969148	0.562766	logistic	311765	344	311421	NA	-0.000218894	0	FALSE
290	Delirium dementia and amnestic and other cognitive disorders	290-292.99	NA	1	0	5	mental disorders	score_stand	NA	0.00842162	0.0145567	1.00846	0.5629	logistic	322107	4879	317228	NA	-7.81e-05	0	FALSE
690	Erythematosquamous dermatosis	690-697.99	Both	1	0	13	dermatologic	score_stand	NA	0.00853504	0.0147671	1.00857	0.56328	logistic	319939	4659	315280	NA	0.000107155	0	FALSE
613.1	Inflammatory disease of breast	613-613.99	Both	1	1	11	genitourinary	score_stand	NA	0.0208593	0.0363207	1.02108	0.565758	logistic	328125	757	327368	NA	-0.00025807	0	FALSE
743	Osteoporosis, osteopenia and pathological fracture	743-744.99	NA	1	0	14	musculoskeletal	score_stand	NA	0.024019	0.0420014	1.02431	0.567414	logistic	329282	565	328717	NA	-0.000273745	0	FALSE
1019	Other ill-defined and unknown causes of morbidity and mortality	NA	Both	1	0	0	NULL	score_stand	NA	0.00427578	0.00749201	1.00428	0.568194	logistic	329282	18966	310316	NA	-0.000273745	0	FALSE
198.4	Secondary malignant neoplasm of liver	195-199.99	Both	1	1	2	neoplasms	score_stand	NA	-0.00802524	0.0140679	0.992007	0.568363	logistic	304481	5180	299301	NA	-0.000293507	0	FALSE
172.3	Carcinoma in situ of skin	172-173.99	Both	1	1	2	neoplasms	score_stand	NA	-0.0157847	0.0277283	0.984339	0.569178	logistic	317049	1316	315733	NA	-0.000400997	0	FALSE
427.5	Arrhythmia (cardiac) NOS	426-427.99	Both	1	1	8	circulatory system	score_stand	NA	-0.0140184	0.0246943	0.986079	0.570253	logistic	290296	1664	288632	NA	-0.000434072	0	FALSE
41	Bacterial infection NOS	010-041.99	NA	1	0	1	infectious diseases	score_stand	NA	-0.00495955	0.0087413	0.995053	0.570463	logistic	322740	13796	308944	NA	-0.000280571	0	FALSE
740.12	Osteoarthrosis, localized, secondary	740-740.99	Both	1	1	14	musculoskeletal	score_stand	NA	-0.0180155	0.0317635	0.982146	0.570595	logistic	271706	1002	270704	NA	0.000246578	0	FALSE
690.1	Seborrheic dermatitis	690-697.99	Both	1	1	13	dermatologic	score_stand	NA	0.00838815	0.0148083	1.00842	0.571089	logistic	319913	4633	315280	NA	0.000105735	0	FALSE
110	Dermatophytosis / Dermatomycosis	110-118.99	NA	1	0	1	infectious diseases	score_stand	NA	-0.0255764	0.045233	0.974748	0.571776	logistic	325893	494	325399	NA	-0.000152216	0	FALSE
585.33	Chronic Kidney Disease, Stage III	580-590.99	Both	1	1	11	genitourinary	score_stand	NA	-0.00659192	0.0117579	0.99343	0.575046	logistic	307262	7566	299696	NA	-0.000619017	0	FALSE
274.11	Gouty arthropathy	274-274.99	Both	1	1	3	endocrine/metabolic	score_stand	NA	0.0448136	0.0803039	1.04583	0.57681	logistic	324400	154	324246	NA	-0.000449665	0	FALSE
473.3	Paralysis/spasm of vocal cords or larynx	470-479.99	Both	1	1	9	respiratory	score_stand	NA	-0.0264009	0.0477472	0.973945	0.580311	logistic	308463	443	308020	NA	-0.000196707	0	FALSE
743.13	Other specified osteoporosis	743-744.99	Both	1	1	14	musculoskeletal	score_stand	NA	-0.119638	0.216561	0.887242	0.580643	logistic	328739	22	328717	NA	-0.000301071	0	FALSE
686.5	Pyoderma	680-686.99	Both	0	1	13	dermatologic	score_stand	NA	0.0690427	0.125022	1.07148	0.580781	logistic	325455	63	325392	NA	-0.000332357	0	FALSE
530.2	Esophageal bleeding (varices/hemorrhage)	530-530.99, 532-532.99	Both	1	1	10	digestive	score_stand	NA	-0.012418	0.0225529	0.987659	0.581895	logistic	277877	1993	275884	NA	-0.000905908	0	FALSE
743.9	Osteopenia or other disorder of bone and cartilage	743-744.99	Both	1	1	14	musculoskeletal	score_stand	NA	-0.0302625	0.054976	0.970191	0.581999	logistic	329051	334	328717	NA	-0.00031122	0	FALSE
613.7	Other signs and symptoms in breast	613-613.99	Both	1	1	11	genitourinary	score_stand	NA	-0.0243565	0.044256	0.975938	0.582075	logistic	327883	515	327368	NA	-0.000299031	0	FALSE
627.1	Postmenopausal bleeding	626-628.99	Female	1	1	11	genitourinary	score_stand	NA	-0.00581327	0.0105688	0.994204	0.58229	logistic	309862	9608	300254	NA	-0.000329618	0	FALSE
739	Contracture of joint	735-739.99	NA	1	1	14	musculoskeletal	score_stand	NA	0.0573608	0.104589	1.05904	0.583389	logistic	316224	90	316134	NA	-0.000428225	0	FALSE
362.7	Hereditary retinal dystrophies	250.70-250.79,360-365.99	Both	1	1	7	sense organs	score_stand	NA	-0.040081	0.0734178	0.960712	0.585114	logistic	311123	188	310935	NA	-0.000234514	0	FALSE
389.2	Conductive hearing loss	387-389.99	Both	1	1	7	sense organs	score_stand	NA	0.023104	0.0425464	1.02337	0.587108	logistic	319902	551	319351	NA	-0.000500045	0	FALSE
550.6	Incisional hernia	550-550.99	Both	1	1	10	digestive	score_stand	NA	0.0179583	0.033125	1.01812	0.587724	logistic	283225	914	282311	NA	-0.000602551	0	FALSE
911	Blister	911-911.99	Both	1	1	18	injuries & poisonings	score_stand	NA	0.102994	0.190206	1.10848	0.588173	logistic	329282	27	329255	NA	-0.000273745	0	FALSE
743.1	Osteoporosis	743-744.99	Both	1	0	14	musculoskeletal	score_stand	NA	-0.0606983	0.112323	0.941107	0.588929	logistic	328798	81	328717	NA	-0.000304122	0	FALSE
483	Acute bronchitis and bronchiolitis	480-488.99	NA	1	1	9	respiratory	score_stand	NA	-0.0284663	0.0527779	0.971935	0.589638	logistic	309240	363	308877	NA	-0.000230558	0	FALSE
602	Other disorders of prostate	185-187.99, 796-796.99, 600-602.99	Male	1	0	11	genitourinary	score_stand	NA	0.0133075	0.0247232	1.0134	0.590399	logistic	299099	1664	297435	NA	-0.000584215	0	FALSE
724.9	Other unspecified back disorders	720-724.99	Both	1	1	14	musculoskeletal	score_stand	NA	0.0818359	0.15287	1.08528	0.592421	logistic	323640	42	323598	NA	-0.000330076	0	FALSE
729	Other disorders of soft tissues	725-729.99	NA	1	0	14	musculoskeletal	score_stand	NA	-0.0245133	0.0458583	0.975785	0.592965	logistic	305757	479	305278	NA	-0.00034793	0	FALSE
643.1	Hyperemesis gravidarum	643-643.99	Female	1	1	12	pregnancy complications	score_stand	NA	-0.0480739	0.090089	0.953063	0.593599	logistic	329212	126	329086	NA	-0.000269206	0	FALSE
401.1	Essential hypertension	401-405.99	Both	1	1	8	circulatory system	score_stand	NA	0.00207441	0.00390611	1.00208	0.595371	logistic	329126	107734	221392	NA	-0.000236724	0	FALSE
327.3	Sleep apnea	327-328.99	Both	0	0	6	neurological	score_stand	NA	0.00642946	0.012121	1.00645	0.595808	logistic	328028	6992	321036	NA	-0.000377393	0	FALSE
301.1	Schizoid personality disorder	295-306.99	Both	1	1	5	mental disorders	score_stand	NA	0.0788319	0.149311	1.08202	0.59752	logistic	297882	44	297838	NA	0.000224092	0	FALSE
654.1	Abnormality of organs and soft tissues of pelvis complicating pregnancy, childbirth, or the puerperium	652-654.99	Female	0	1	12	pregnancy complications	score_stand	NA	-0.0429861	0.0815333	0.957925	0.59804	logistic	328976	154	328822	NA	-0.000274413	0	FALSE
70.3	Viral hepatitis C	050-079.99	Both	1	1	1	infectious diseases	score_stand	NA	0.0314169	0.059618	1.03192	0.598214	logistic	322802	280	322522	NA	-0.000327688	0	FALSE
8.52	Intestinal infection due to C. difficile	001-009.99	Both	1	1	1	infectious diseases	score_stand	NA	-0.0162052	0.0308389	0.983925	0.599249	logistic	325083	1062	324021	NA	-0.000195716	0	FALSE
217.1	Nevus, non-neoplastic	216-217.99	Both	1	1	2	neoplasms	score_stand	NA	0.0182691	0.0348109	1.01844	0.599715	logistic	322117	826	321291	NA	-0.000516744	0	FALSE
599.7	Urethral discharge	599-599.99	Both	1	1	11	genitourinary	score_stand	NA	-0.071357	0.136005	0.931129	0.599816	logistic	304204	55	304149	NA	5.84e-05	0	FALSE
530.3	Stricture and stenosis of esophagus	530-530.99, 532-532.99	Both	1	1	10	digestive	score_stand	NA	-0.00956796	0.0182493	0.990478	0.600076	logistic	278943	3059	275884	NA	-0.000917479	0	FALSE
565	Anal and rectal conditions	565-569.99	NA	1	0	10	digestive	score_stand	NA	0.00380852	0.00727069	1.00382	0.600405	logistic	317988	20296	297692	NA	-0.000271551	0	FALSE
364.5	Corneal dystrophy	360-365.99	Both	1	0	7	sense organs	score_stand	NA	0.0226772	0.0437025	1.02294	0.603831	logistic	311458	523	310935	NA	-0.000201274	0	FALSE
764	Sciatica	763-767.99	NA	1	1	17	symptoms	score_stand	NA	-0.0102377	0.0198457	0.989815	0.605949	logistic	328663	2569	326094	NA	-0.000243036	0	FALSE
227.2	Benign neoplasm of parathyroid gland	193-194.99, 226-227.99	Both	1	1	2	neoplasms	score_stand	NA	0.0209187	0.040723	1.02114	0.607473	logistic	327552	602	326950	NA	-0.000320462	0	FALSE
988	Toxic effect of noxious substances eaten as food	981-989.99	NA	1	1	18	injuries & poisonings	score_stand	NA	0.045745	0.0897548	1.04681	0.610285	logistic	328957	123	328834	NA	-0.000285573	0	FALSE
81	Infection/inflammation of internal prosthetic device; implant; and graft	080-082.99	NA	1	0	1	infectious diseases	score_stand	NA	0.00862897	0.0170583	1.00867	0.612961	logistic	323984	3477	320507	NA	-0.000144468	0	FALSE
750.15	Congenital anomalies of stomach	750-751.99	Both	1	1	15	congenital anomalies	score_stand	NA	0.0580377	0.114749	1.05975	0.613013	logistic	326564	75	326489	NA	-0.000287812	0	FALSE
687	Symptoms affecting skin	687-687.99	Both	1	0	13	dermatologic	score_stand	NA	-0.0117051	0.0231552	0.988363	0.613205	logistic	322601	1884	320717	NA	-0.000206017	0	FALSE
790	Nonspecific findings on examination of blood	790-790.99	Both	1	1	17	symptoms	score_stand	NA	-0.0239967	0.0477495	0.976289	0.615278	logistic	328343	443	327900	NA	-0.000280402	0	FALSE
742.1	Loose body in joint	741-742.99	Both	1	1	14	musculoskeletal	score_stand	NA	-0.0707786	0.141272	0.931668	0.616365	logistic	327553	51	327502	NA	-0.000200733	0	FALSE
729.1	Rheumatism, unspecified and fibrositis	725-729.99	Both	1	1	14	musculoskeletal	score_stand	NA	-0.0258407	0.0516183	0.97449	0.616644	logistic	305656	378	305278	NA	-0.000345277	0	FALSE
751.2	Congenital anomalies of urinary system	750-751.99	Both	1	0	15	congenital anomalies	score_stand	NA	0.015119	0.0303048	1.01523	0.617852	logistic	327579	1090	326489	NA	-0.000269326	0	FALSE
782.6	Pallor and flushing	782-782.99	Both	0	1	17	symptoms	score_stand	NA	-0.0280096	0.0564135	0.972379	0.619538	logistic	325142	317	324825	NA	-0.000250738	0	FALSE
217	Vascular hamartomas and non-neoplastic nevi	216-217.99	Both	1	0	2	neoplasms	score_stand	NA	0.0167373	0.0337161	1.01688	0.619599	logistic	322172	881	321291	NA	-0.00051837	0	FALSE
535.8	Other specified gastritis	535-537.99	Both	1	1	10	digestive	score_stand	NA	-0.00440028	0.00886744	0.995609	0.619733	logistic	291833	13450	278383	NA	-0.000111948	0	FALSE
394.4	Acute rheumatic heart disease	394-399.99	Both	1	1	8	circulatory system	score_stand	NA	0.0681013	0.137557	1.07047	0.620547	logistic	313719	52	313667	NA	-0.000183873	0	FALSE
695	Erythematous conditions	690-697.99	NA	1	0	13	dermatologic	score_stand	NA	0.00809814	0.016428	1.00813	0.62205	logistic	319027	3747	315280	NA	9.1e-05	0	FALSE
384.4	Perforation of tympanic membrane	381-385.99	Both	1	1	7	sense organs	score_stand	NA	0.015469	0.0314689	1.01559	0.623026	logistic	325914	1010	324904	NA	-0.000296082	0	FALSE
348.9	Other conditions of brain, NOS	330-337.99, 341-349.99	Both	0	1	6	neurological	score_stand	NA	0.0267171	0.054523	1.02708	0.624123	logistic	310954	335	310619	NA	-0.000106944	0	FALSE
170.1	Bone cancer	170-171.99	Both	1	1	2	neoplasms	score_stand	NA	-0.0322433	0.0658213	0.968271	0.624232	logistic	328863	233	328630	NA	-0.000239573	0	FALSE
609	Male infertility and abnormal spermatozoa	600-609.99	Male	1	0	11	genitourinary	score_stand	NA	0.0339843	0.0695396	1.03457	0.625051	logistic	303793	206	303587	NA	-0.00060439	0	FALSE
426.2	Atrioventricular [AV] block	426-427.99	Both	1	0	8	circulatory system	score_stand	NA	-0.00705162	0.0144763	0.992973	0.626177	logistic	293594	4962	288632	NA	-0.000443609	0	FALSE
586.11	Small kidney	580-590.99	Both	1	1	11	genitourinary	score_stand	NA	-0.0263812	0.0542083	0.973964	0.626497	logistic	300039	343	299696	NA	-0.000555647	0	FALSE
841	Sprains and strains of back and neck	840-848.99	Both	1	1	18	injuries & poisonings	score_stand	NA	0.0432111	0.0889911	1.04416	0.627275	logistic	328587	125	328462	NA	-0.000198544	0	FALSE
556	Ulceration of the lower GI tract	555-564.99	Both	1	0	10	digestive	score_stand	NA	-0.0118376	0.0244025	0.988232	0.627607	logistic	259419	1695	257724	NA	9.83e-05	0	FALSE
618.5	Prolapse of vaginal vault after hysterectomy	617-618.99	Female	1	1	11	genitourinary	score_stand	NA	-0.0206823	0.0427102	0.97953	0.628211	logistic	316406	556	315850	NA	-0.000151114	0	FALSE
446.5	Giant cell arteritis	440-449.99	Both	1	1	8	circulatory system	score_stand	NA	-0.0176875	0.0366055	0.982468	0.628958	logistic	316627	756	315871	NA	-5.93e-05	0	FALSE
636.8	Cervical incompetence	634-636.99	Female	1	1	12	pregnancy complications	score_stand	NA	-0.0855268	0.177104	0.918029	0.629154	logistic	324111	33	324078	NA	-0.000264517	0	FALSE
241.2	Nontoxic multinodular goiter	240-246.99	Both	1	1	3	endocrine/metabolic	score_stand	NA	0.0161795	0.033515	1.01631	0.62927	logistic	305115	893	304222	NA	0.000148408	0	FALSE
371.3	Inflammation of eyelids	369-374.99	Both	1	0	7	sense organs	score_stand	NA	-0.00919534	0.0190896	0.990847	0.630024	logistic	321671	2778	318893	NA	-0.000184698	0	FALSE
526	Diseases of the jaws	520-526.99	NA	1	0	10	digestive	score_stand	NA	-0.0317543	0.0659296	0.968745	0.630062	logistic	318116	232	317884	NA	-0.000315585	0	FALSE
481	Influenza	480-488.99	NA	1	1	9	respiratory	score_stand	NA	-0.015644	0.032568	0.984478	0.63098	logistic	309829	952	308877	NA	-0.000242645	0	FALSE
276.11	Hyperosmolality and/or hypernatremia	276-276.99	Both	1	1	3	endocrine/metabolic	score_stand	NA	-0.016499	0.0344169	0.983636	0.631664	logistic	311551	852	310699	NA	-0.000394136	0	FALSE
701	Other hypertrophic and atrophic conditions of skin	700-701.99	Both	1	0	13	dermatologic	score_stand	NA	-0.00600228	0.0125261	0.994016	0.631811	logistic	328886	6524	322362	NA	-0.000265666	0	FALSE
327.1	Hypersomnia	327-328.99	Both	1	1	6	neurological	score_stand	NA	0.039931	0.0833372	1.04074	0.631832	logistic	321179	143	321036	NA	-0.000458678	0	FALSE
394.3	Aortic valve disease	394-399.99	Both	1	1	8	circulatory system	score_stand	NA	0.0677875	0.141947	1.07014	0.632967	logistic	313716	49	313667	NA	-0.000183262	0	FALSE
800	Fracture of lower limb	800-809.99	NA	1	0	18	injuries & poisonings	score_stand	NA	-0.0303309	0.0635279	0.970124	0.633047	logistic	327728	250	327478	NA	-0.000299636	0	FALSE
420.3	Endocarditis	420-425.99	Both	1	1	8	circulatory system	score_stand	NA	0.0155862	0.0326585	1.01571	0.633186	logistic	324963	940	324023	NA	-0.000275034	0	FALSE
564.9	Personal history of diseases of digestive system	555-564.99	Both	1	1	10	digestive	score_stand	NA	0.00311475	0.00653644	1.00312	0.633703	logistic	283774	26050	257724	NA	0.000291492	0	FALSE
433.8	Late effects of cerebrovascular disease	430-438.99	Both	1	1	8	circulatory system	score_stand	NA	0.0551957	0.116268	1.05675	0.634981	logistic	314202	73	314129	NA	-0.000176686	0	FALSE
771	Musculoskeletal symptoms referable to limbs	771-771.99	Both	1	1	17	symptoms	score_stand	NA	-0.0148084	0.0312124	0.985301	0.635186	logistic	329279	1035	328244	NA	-0.000272196	0	FALSE
286.6	Defibrination syndrome	286-287.99	Both	1	1	4	hematopoietic	score_stand	NA	-0.0600689	0.126987	0.9417	0.636189	logistic	324724	63	324661	NA	-1.2e-05	0	FALSE
110.2	Dermatomycoses	110-118.99	Both	1	1	1	infectious diseases	score_stand	NA	0.0488265	0.103313	1.05004	0.636495	logistic	325492	93	325399	NA	-0.000127919	0	FALSE
472	Chronic pharyngitis and nasopharyngitis	470-479.99	NA	1	1	9	respiratory	score_stand	NA	-0.0135534	0.0287617	0.986538	0.637477	logistic	309239	1219	308020	NA	-0.000203916	0	FALSE
727.6	Rupture of tendon, nontraumatic	725-729.99	Both	1	1	14	musculoskeletal	score_stand	NA	0.00663443	0.0140814	1.00666	0.637534	logistic	310416	5138	305278	NA	-0.000253933	0	FALSE
145	Cancer of mouth	140-149.99, 210-210.99	Both	1	0	2	neoplasms	score_stand	NA	-0.0155073	0.0329648	0.984612	0.638056	logistic	327291	929	326362	NA	-0.000226792	0	FALSE
159.4	Malignant neoplasm of retroperitoneum and peritoneum	140-159.99, 210-211.99	Both	1	1	2	neoplasms	score_stand	NA	-0.0266349	0.0567127	0.973717	0.638608	logistic	306332	314	306018	NA	2.8e-05	0	FALSE
575.2	Obstruction of bile duct	574-576.99	Both	1	1	10	digestive	score_stand	NA	-0.0126308	0.0269421	0.987449	0.639203	logistic	307500	1393	306107	NA	-0.000555933	0	FALSE
401	Hypertension	401-405.99	NA	1	0	8	circulatory system	score_stand	NA	0.00182275	0.00390425	1.00182	0.640599	logistic	329282	107890	221392	NA	-0.000273745	0	FALSE
536.8	Dyspepsia and other specified disorders of function of stomach	535-537.99	Both	1	1	10	digestive	score_stand	NA	-0.0041782	0.00895106	0.995831	0.640655	logistic	291545	13162	278383	NA	-9.35e-05	0	FALSE
535.2	Atrophic gastritis	535-537.99	Both	1	1	10	digestive	score_stand	NA	-0.0164838	0.0353227	0.983651	0.640742	logistic	279193	810	278383	NA	-3.02e-05	0	FALSE
528.7	Sialolithiasis	527-529.99	Both	1	1	10	digestive	score_stand	NA	-0.0252905	0.0543101	0.975027	0.641454	logistic	324580	342	324238	NA	-0.000275947	0	FALSE
343	Infantile cerebral palsy	330-337.99, 341-349.99	NA	1	1	6	neurological	score_stand	NA	-0.0355222	0.0763623	0.965101	0.641803	logistic	310792	173	310619	NA	-0.000130983	0	FALSE
599.1	Urinary obstruction	599-599.99	NA	0	1	11	genitourinary	score_stand	NA	-0.0303176	0.065179	0.970137	0.641828	logistic	304387	238	304149	NA	5.34e-05	0	FALSE
172	Skin cancer	172-173.99	NA	1	0	2	neoplasms	score_stand	NA	0.00412414	0.00887312	1.00413	0.642082	logistic	329123	13390	315733	NA	-0.000268077	0	FALSE
172.1	Melanomas of skin, dx or hx	172-173.99	Both	1	0	2	neoplasms	score_stand	NA	0.00785667	0.0169093	1.00789	0.642193	logistic	319269	3536	315733	NA	-0.0003211	0	FALSE
172.11	Melanomas of skin	172-173.99	Both	1	1	2	neoplasms	score_stand	NA	0.00785667	0.0169093	1.00789	0.642193	logistic	319269	3536	315733	NA	-0.0003211	0	FALSE
612	Breast conditions, congenital or relating to hormones	610-613.99	Both	1	0	11	genitourinary	score_stand	NA	0.0153774	0.0331913	1.0155	0.643151	logistic	323054	908	322146	NA	-0.000254188	0	FALSE
379.1	Scleritis and episcleritis	375-379.99	Both	1	1	7	sense organs	score_stand	NA	0.0583793	0.126208	1.06012	0.643677	logistic	320424	62	320362	NA	-0.000364084	0	FALSE
150	Cancer of esophagus	140-159.99, 210-211.99	NA	1	1	2	neoplasms	score_stand	NA	0.0127659	0.0275982	1.01285	0.643678	logistic	307339	1321	306018	NA	6.94e-05	0	FALSE
610.2	Fibroadenosis of breast	610-613.99	Female	1	1	11	genitourinary	score_stand	NA	0.0266044	0.0576105	1.02696	0.644226	logistic	322446	300	322146	NA	-0.000261903	0	FALSE
187	Cancer of other male genital organs	185-187.99, 222-222.99	Male	1	0	2	neoplasms	score_stand	NA	-0.00523889	0.0113782	0.994775	0.645207	logistic	323112	8077	315035	NA	-0.000212088	0	FALSE
159.2	Malignant neoplasm of small intestine, including duodenum	140-159.99, 210-211.99	Both	1	1	2	neoplasms	score_stand	NA	0.0262718	0.0574577	1.02662	0.6475	logistic	306320	302	306018	NA	5.34e-05	0	FALSE
1011	Complications of surgical and medical procedures	NA	Both	1	0	0	NULL	score_stand	NA	0.00435942	0.00953835	1.00437	0.647641	logistic	329282	11456	317826	NA	-0.000273745	0	FALSE
427.41	Ventricular fibrillation and flutter	426-427.99	Both	1	1	8	circulatory system	score_stand	NA	-0.0185593	0.0406657	0.981612	0.648111	logistic	289243	611	288632	NA	-0.000418163	0	FALSE
750.1	Upper gastrointestinal congenital anomalies	750-751.99	Both	1	0	15	congenital anomalies	score_stand	NA	-0.0191449	0.0419712	0.981037	0.648287	logistic	327062	573	326489	NA	-0.000311921	0	FALSE
599.2	Retention of urine	599-599.99	NA	0	1	11	genitourinary	score_stand	NA	-0.00411526	0.00902389	0.995893	0.648361	logistic	317416	13267	304149	NA	7.06e-05	0	FALSE
979	Adverse drug events and drug allergies	960-979.99	Both	1	1	18	injuries & poisonings	score_stand	NA	-0.0233334	0.0512395	0.976937	0.648836	logistic	286758	385	286373	NA	-0.000665366	0	FALSE
589	Abnormal results of function study of kidney	580-590.99	NA	1	1	11	genitourinary	score_stand	NA	0.0279349	0.061416	1.02833	0.649219	logistic	299960	264	299696	NA	-0.000527588	0	FALSE
671	Venous/cerebrovascular complications embolism in pregnancy and the puerperium	670-677.99	Female	1	1	12	pregnancy complications	score_stand	NA	0.0371999	0.0822815	1.0379	0.651193	logistic	329130	148	328982	NA	-0.000267176	0	FALSE
601.11	Acute prostatitis	185-187.99, 796-796.99, 600-602.99	Male	1	1	11	genitourinary	score_stand	NA	0.0233784	0.0517455	1.02365	0.651416	logistic	297807	372	297435	NA	-0.000613157	0	FALSE
430	Intracranial hemorrhage	430-438.99	NA	1	0	8	circulatory system	score_stand	NA	0.00923247	0.0204486	1.00928	0.651632	logistic	316539	2410	314129	NA	-0.000151482	0	FALSE
747.1	Cardiac congenital anomalies	747-747.99	Both	1	0	15	congenital anomalies	score_stand	NA	0.0113656	0.0252548	1.01143	0.652684	logistic	329042	1574	327468	NA	-0.000271725	0	FALSE
536	Disorders of function of stomach	535-537.99	NA	1	0	10	digestive	score_stand	NA	-0.00401934	0.00894546	0.995989	0.653203	logistic	291562	13179	278383	NA	-9e-05	0	FALSE
509.2	Respiratory insufficiency	500-509.99	Both	1	1	9	respiratory	score_stand	NA	0.00955977	0.0213254	1.00961	0.65395	logistic	309574	2224	307350	NA	-0.000477098	0	FALSE
276.1	Electrolyte imbalance	276-276.99	Both	1	0	3	endocrine/metabolic	score_stand	NA	0.00427395	0.00953601	1.00428	0.654016	logistic	322250	11551	310699	NA	-0.000285678	0	FALSE
301.2	Antisocial/borderline personality disorder	295-306.99	Both	1	1	5	mental disorders	score_stand	NA	0.0332044	0.0741026	1.03376	0.654091	logistic	298019	181	297838	NA	0.000226233	0	FALSE
458.1	Orthostatic hypotension	458-459.99	Both	1	1	8	circulatory system	score_stand	NA	-0.00745586	0.0166491	0.992572	0.65428	logistic	295372	3701	291671	NA	8.52e-05	0	FALSE
295.1	Schizophrenia	295-306.99	Both	1	1	5	mental disorders	score_stand	NA	-0.0166023	0.0372658	0.983535	0.655951	logistic	298563	725	297838	NA	0.000195812	0	FALSE
79.1	Varicella infection	050-079.99	Both	1	1	1	infectious diseases	score_stand	NA	0.0521541	0.11719	1.05354	0.656293	logistic	322594	72	322522	NA	-0.00033331	0	FALSE
599.6	Oliguria and anuria	599-599.99	Both	1	1	11	genitourinary	score_stand	NA	0.0302017	0.0680848	1.03066	0.65734	logistic	304364	215	304149	NA	7.63e-05	0	FALSE
313.1	Attention deficit hyperactivity disorder	312-315.99	Both	1	1	5	mental disorders	score_stand	NA	0.0860215	0.194314	1.08983	0.657987	logistic	328081	26	328055	NA	-0.000262777	0	FALSE
695.7	Prurigo and Lichen	690-697.99	Both	1	1	13	dermatologic	score_stand	NA	0.0130425	0.029479	1.01313	0.658175	logistic	316432	1152	315280	NA	7.28e-05	0	FALSE
695.2	Bullous dermatoses	690-697.99	Both	1	0	13	dermatologic	score_stand	NA	0.028201	0.063865	1.0286	0.658798	logistic	315524	244	315280	NA	5.49e-05	0	FALSE
429.1	Heart transplant/surgery	428-429.99	Both	0	1	8	circulatory system	score_stand	NA	-0.051582	0.117174	0.949726	0.659779	logistic	319466	74	319392	NA	-0.000143415	0	FALSE
112.3	Candidiasis of skin and nails	110-118.99	Both	1	1	1	infectious diseases	score_stand	NA	-0.0487552	0.111864	0.952414	0.662949	logistic	325480	81	325399	NA	-0.000140239	0	FALSE
386.1	Meniere's disease	386-386.99	NA	1	1	7	sense organs	score_stand	NA	-0.0145794	0.0335013	0.985526	0.663426	logistic	319778	898	318880	NA	-7.93e-05	0	FALSE
155.1	Malignant neoplasm of liver, primary	140-159.99, 210-211.99	Both	1	1	2	neoplasms	score_stand	NA	0.0232178	0.0534868	1.02349	0.664227	logistic	306367	349	306018	NA	5.26e-05	0	FALSE
242	Thyrotoxicosis with or without goiter	240-246.99	NA	1	0	3	endocrine/metabolic	score_stand	NA	-0.00820082	0.0188958	0.991833	0.664287	logistic	307071	2849	304222	NA	7.94e-05	0	FALSE
427.8	Sinoatrial node dysfunction (Bradycardia)	426-427.99	Both	1	1	8	circulatory system	score_stand	NA	-0.0145268	0.0335637	0.985578	0.665151	logistic	289532	900	288632	NA	-0.000417546	0	FALSE
807	Fracture of ribs	800-809.99	NA	1	1	18	injuries & poisonings	score_stand	NA	-0.0239939	0.0558719	0.976292	0.6676	logistic	327801	323	327478	NA	-0.000298943	0	FALSE
184.1	Malignant neoplasm of ovary and other uterine adnexa	174-184.99, 220-221.99	Female	1	0	2	neoplasms	score_stand	NA	0.00470532	0.0109698	1.00472	0.667971	logistic	312772	8647	304125	NA	-0.000275174	0	FALSE
651	Multiple gestation	651-651.99	Female	1	0	12	pregnancy complications	score_stand	NA	-0.0213226	0.0498933	0.978903	0.669114	logistic	329282	407	328875	NA	-0.000273745	0	FALSE
429	Ill-defined descriptions and complications of heart disease	428-429.99	NA	1	0	8	circulatory system	score_stand	NA	-0.0140372	0.0329209	0.986061	0.669821	logistic	320323	931	319392	NA	-0.000156731	0	FALSE
325	Phlebitis and thrombophlebitis of intracranial venous sinuses	320-326.9	NA	1	1	6	neurological	score_stand	NA	0.0480005	0.112687	1.04917	0.670135	logistic	327882	78	327804	NA	-0.000255448	0	FALSE
756.1	Congenital anomalies of abdominal wall; diaphram	754-756.99	Both	1	1	15	congenital anomalies	score_stand	NA	-0.0756272	0.178827	0.927162	0.672363	logistic	327879	32	327847	NA	-0.000257778	0	FALSE
416	Cardiomegaly	415-417.99	Both	1	1	8	circulatory system	score_stand	NA	-0.0054463	0.0129027	0.994569	0.672948	logistic	327949	6201	321748	NA	-0.000344888	0	FALSE
402	Elevated blood pressure reading without diagnosis of hypertension	401-405.99	Both	1	0	8	circulatory system	score_stand	NA	0.00886272	0.0210354	1.0089	0.673518	logistic	329282	2278	327004	NA	-0.000273745	0	FALSE
367.1	Myopia	367-367.99	Both	1	1	7	sense organs	score_stand	NA	0.00823232	0.0195762	1.00827	0.674101	logistic	325172	2636	322536	NA	-0.000274258	0	FALSE
569.1	Toxic gastroenteritis and colitis	565-569.99	Both	1	1	10	digestive	score_stand	NA	-0.0178503	0.0426358	0.982308	0.675457	logistic	298247	555	297692	NA	-0.000410279	0	FALSE
732.1	Juvenile osteochondrosis	730-739.99	Both	1	1	14	musculoskeletal	score_stand	NA	-0.029341	0.0701086	0.971085	0.675576	logistic	315176	205	314971	NA	-0.000421015	0	FALSE
592.1	Cystitis	590-593.99	Both	1	0	11	genitourinary	score_stand	NA	-0.00680982	0.0162744	0.993213	0.675628	logistic	295779	3847	291932	NA	-0.000642051	0	FALSE
378.2	Nystagmus and other irregular eye movements	375-379.99	Both	1	1	7	sense organs	score_stand	NA	0.0212438	0.0508301	1.02147	0.675993	logistic	320748	386	320362	NA	-0.000356959	0	FALSE
78	Viral warts & HPV	050-079.99	NA	1	1	1	infectious diseases	score_stand	NA	0.0109119	0.0261748	1.01097	0.676762	logistic	323985	1463	322522	NA	-0.000313425	0	FALSE
694.1	Vitiligo	690-697.99	Both	1	1	13	dermatologic	score_stand	NA	0.0376658	0.0905745	1.03838	0.677516	logistic	315401	121	315280	NA	5.06e-05	0	FALSE
750.21	Congenital anomalies of intestine	750-751.99	Both	1	1	15	congenital anomalies	score_stand	NA	-0.0221436	0.0532994	0.9781	0.677807	logistic	326844	355	326489	NA	-0.000307063	0	FALSE
736.2	Acquired deformities of finger	735-739.99	Both	1	1	14	musculoskeletal	score_stand	NA	-0.0222456	0.053549	0.978	0.677831	logistic	316485	351	316134	NA	-0.000449526	0	FALSE
371.1	Uveitis, noninfectious or NOS	369-374.99	Both	1	1	7	sense organs	score_stand	NA	-0.0178696	0.0433424	0.982289	0.680127	logistic	319430	537	318893	NA	-0.000166121	0	FALSE
686	Other local infections of skin and subcutaneous tissue	680-686.99	Both	1	1	13	dermatologic	score_stand	NA	0.00868014	0.0210582	1.00872	0.680195	logistic	327663	2271	325392	NA	-0.000304155	0	FALSE
663	Umbilical cord complications during labor and delivery	660-669.99	Female	1	0	12	pregnancy complications	score_stand	NA	-0.0206007	0.0501299	0.97961	0.681113	logistic	329282	407	328875	NA	-0.000273745	0	FALSE
716.8	Palindromic rheumatism	710-716.99	Both	1	1	14	musculoskeletal	score_stand	NA	0.0678991	0.165678	1.07026	0.681934	logistic	322060	36	322024	NA	-0.000210788	0	FALSE
458.9	Hypotension NOS	458-459.99	Both	1	1	8	circulatory system	score_stand	NA	-0.00462077	0.0113	0.99539	0.682601	logistic	299805	8134	291671	NA	8.78e-05	0	FALSE
227.3	Benign neoplasm of pituitary gland and craniopharyngeal duct (pouch)	193-194.99, 226-227.99	Both	1	1	2	neoplasms	score_stand	NA	0.0192677	0.0472112	1.01945	0.683187	logistic	327398	448	326950	NA	-0.000326786	0	FALSE
259	Other endocrine disorders	251-259.99	NA	1	0	3	endocrine/metabolic	score_stand	NA	-0.0289485	0.0709843	0.971466	0.683409	logistic	323401	200	323201	NA	-0.000330886	0	FALSE
290.1	Dementias	290-292.99	Both	1	0	5	mental disorders	score_stand	NA	0.00699598	0.0171694	1.00702	0.683665	logistic	320708	3480	317228	NA	-0.000103049	0	FALSE
276.12	Hyposmolality and/or hyponatremia	276-276.99	Both	1	1	3	endocrine/metabolic	score_stand	NA	-0.00559345	0.0137325	0.994422	0.683777	logistic	316145	5446	310699	NA	-0.00041769	0	FALSE
187.8	Neoplasm of uncertain behavior of male genital organs	185-187.99, 222-222.99	Male	1	1	2	neoplasms	score_stand	NA	-0.0375196	0.0921638	0.963176	0.683937	logistic	315154	119	315035	NA	-0.000184466	0	FALSE
442.1	Aortic aneurysm	440-449.99	Both	1	0	8	circulatory system	score_stand	NA	-0.00771285	0.0189779	0.992317	0.68444	logistic	318721	2850	315871	NA	-5.42e-05	0	FALSE
395	Heart valve disorders	394-399.99	Both	1	0	8	circulatory system	score_stand	NA	-0.00408619	0.0101259	0.995922	0.686552	logistic	323924	10257	313667	NA	-0.000240782	0	FALSE
433.5	Cerebral aneurysm	430-438.99	Both	1	1	8	circulatory system	score_stand	NA	-0.0170151	0.0422762	0.983129	0.687334	logistic	314692	563	314129	NA	-0.000199956	0	FALSE
187.2	Malignant neoplasm of testis	185-187.99, 222-222.99	Male	1	1	2	neoplasms	score_stand	NA	-0.00458026	0.0114891	0.99543	0.690143	logistic	322948	7913	315035	NA	-0.000202005	0	FALSE
731	Osteitis deformans and osteopathies associated with other disorders classified elsewhere	730-739.99	NA	1	0	14	musculoskeletal	score_stand	NA	0.0449866	0.112949	1.04601	0.690416	logistic	315049	78	314971	NA	-0.000406807	0	FALSE
479	Other upper respiratory disease	470-479.99	Both	1	1	9	respiratory	score_stand	NA	-0.0102236	0.0257024	0.989829	0.690802	logistic	309548	1528	308020	NA	-0.000202865	0	FALSE
362.3	Other nondiabetic retinopathy	250.70-250.79,360-365.99	Both	1	0	7	sense organs	score_stand	NA	-0.0100277	0.0252399	0.990022	0.69115	logistic	312520	1585	310935	NA	-0.000248178	0	FALSE
747	Cardiac and circulatory congenital anomalies	747-747.99	NA	1	0	15	congenital anomalies	score_stand	NA	0.00934835	0.0235362	1.00939	0.691227	logistic	329282	1814	327468	NA	-0.000273745	0	FALSE
240	Simple and unspecified goiter	240-246.99	NA	1	1	3	endocrine/metabolic	score_stand	NA	0.0495458	0.125084	1.05079	0.692031	logistic	304285	63	304222	NA	0.000130333	0	FALSE
474	Acute and chronic tonsillitis	470-479.99	NA	1	0	9	respiratory	score_stand	NA	0.00887747	0.0224273	1.00892	0.692227	logistic	310023	2003	308020	NA	-0.000155549	0	FALSE
185	Cancer of prostate	185-187.99, 796-796.99, 600-602.99	Male	1	1	2	neoplasms	score_stand	NA	-0.00355072	0.00897556	0.996456	0.692401	logistic	311232	13797	297435	NA	-0.000649501	0	FALSE
580	Nephritis; nephrosis; renal sclerosis	580-590.99	NA	1	0	11	genitourinary	score_stand	NA	-0.00846476	0.021477	0.991571	0.693485	logistic	301890	2194	299696	NA	-0.000579096	0	FALSE
727	Other disorders of synovium, tendon, and bursa	725-729.99	NA	1	0	14	musculoskeletal	score_stand	NA	0.00402076	0.0102105	1.00403	0.693738	logistic	315194	9916	305278	NA	-0.000238721	0	FALSE
433	Cerebrovascular disease	430-438.99	NA	1	0	8	circulatory system	score_stand	NA	-0.00348533	0.00885548	0.996521	0.693892	logistic	327712	13583	314129	NA	-0.000250195	0	FALSE
938	Dermatitis due to solar radiation	930-949.99	Both	1	0	13	dermatologic	score_stand	NA	0.0167832	0.0427028	1.01692	0.694302	logistic	323408	548	322860	NA	-0.000140883	0	FALSE
204.4	Multiple myeloma	200-204.99	Both	1	1	2	neoplasms	score_stand	NA	0.0123635	0.0314999	1.01244	0.694694	logistic	323690	1012	322678	NA	-0.000191674	0	FALSE
601.8	Other inflammatory disorders of male genital organs	185-187.99, 796-796.99, 600-602.99	Male	1	1	11	genitourinary	score_stand	NA	-0.019367	0.0493706	0.980819	0.694853	logistic	297850	415	297435	NA	-0.000641212	0	FALSE
415.11	Pulmonary embolism and infarction, acute	415-417.99	Both	1	1	8	circulatory system	score_stand	NA	0.0513045	0.130823	1.05264	0.694935	logistic	321806	58	321748	NA	-0.000292663	0	FALSE
281.9	Deficiency anemias	280-285.99	Both	1	1	4	hematopoietic	score_stand	NA	0.0406589	0.103784	1.0415	0.695232	logistic	298589	92	298497	NA	-0.000125878	0	FALSE
333.4	Torsion dystonia	330-337.99, 341-349.99	Both	1	1	6	neurological	score_stand	NA	0.0194063	0.0495419	1.0196	0.695268	logistic	311025	406	310619	NA	-0.00010653	0	FALSE
716.2	Unspecified monoarthritis	710-716.99	Both	1	1	14	musculoskeletal	score_stand	NA	0.0613166	0.15682	1.06324	0.695797	logistic	322064	40	322024	NA	-0.000210263	0	FALSE
375.2	Epiphora	375-379.99	Both	1	1	7	sense organs	score_stand	NA	-0.0111413	0.0285018	0.988921	0.695874	logistic	321604	1242	320362	NA	-0.000391572	0	FALSE
512.1	Wheezing	512-512.99	Both	1	1	9	respiratory	score_stand	NA	0.0185933	0.0475708	1.01877	0.695904	logistic	315450	441	315009	NA	-0.000447708	0	FALSE
246.7	Abnormal results of function study of thyroid	240-246.99	Both	0	1	3	endocrine/metabolic	score_stand	NA	-0.0407061	0.104814	0.960111	0.697746	logistic	304314	92	304222	NA	0.000117584	0	FALSE
540.1	Appendicitis	540-540.99	Both	1	0	10	digestive	score_stand	NA	-0.0111418	0.0287161	0.98892	0.698016	logistic	328963	1222	327741	NA	-0.000298355	0	FALSE
157	Pancreatic cancer	140-159.99, 210-211.99	NA	1	1	2	neoplasms	score_stand	NA	0.0111077	0.0287148	1.01117	0.698883	logistic	307236	1218	306018	NA	6.16e-05	0	FALSE
585.3	Chronic renal failure [CKD]	580-590.99	Both	1	0	11	genitourinary	score_stand	NA	-0.00359578	0.00931078	0.996411	0.699352	logistic	312022	12326	299696	NA	-0.000599503	0	FALSE
857	Mechanical complication of unspecified genitourinary device, implant, and graft	850-859.99	Both	1	1	18	injuries & poisonings	score_stand	NA	0.00907778	0.0237569	1.00912	0.702378	logistic	325560	1785	323775	NA	-0.000388138	0	FALSE
287.32	Secondary thrombocytopenia	286-287.99	Both	1	1	4	hematopoietic	score_stand	NA	-0.0301197	0.078879	0.970329	0.702575	logistic	324823	162	324661	NA	-1.29e-05	0	FALSE
575.1	Cholangitis	574-576.99	Both	1	1	10	digestive	score_stand	NA	-0.010982	0.0288666	0.989078	0.703619	logistic	307319	1212	306107	NA	-0.000547879	0	FALSE
636	Early or threatened labor; hemorrhage in early pregnancy	634-636.99	Female	1	0	12	pregnancy complications	score_stand	NA	-0.00852888	0.022451	0.991507	0.704028	logistic	326244	2166	324078	NA	-0.000296175	0	FALSE
732.7	Osteochondritis dissecans	730-739.99	Both	1	1	14	musculoskeletal	score_stand	NA	-0.0487886	0.12888	0.952382	0.705017	logistic	315032	61	314971	NA	-0.000417188	0	FALSE
618.1	Prolapse of vaginal walls	617-618.99	Female	1	1	11	genitourinary	score_stand	NA	-0.00419234	0.0111309	0.995816	0.70644	logistic	324406	8556	315850	NA	-0.000205394	0	FALSE
285.22	Anemia in neoplastic disease	280-285.99	Both	1	1	4	hematopoietic	score_stand	NA	0.0148263	0.0394762	1.01494	0.707233	logistic	299140	643	298497	NA	-0.000119475	0	FALSE
854	Complications of cardiac/vascular device, implant, and graft	850-859.99	NA	1	1	18	injuries & poisonings	score_stand	NA	-0.0310008	0.0827096	0.969475	0.707798	logistic	323923	148	323775	NA	-0.000428714	0	FALSE
614	Inflammatory diseases of female pelvic organs	614-616.99	Female	1	0	11	genitourinary	score_stand	NA	-0.00479093	0.0127876	0.995221	0.707917	logistic	326411	6388	320023	NA	-0.000216925	0	FALSE
506	Empyema and pneumothorax	500-509.99	NA	1	1	9	respiratory	score_stand	NA	0.00862358	0.0230546	1.00866	0.708367	logistic	309246	1896	307350	NA	-0.000486187	0	FALSE
199.4	Neurofibromatosis	195-199.99	Both	1	1	2	neoplasms	score_stand	NA	-0.0345444	0.0925765	0.966045	0.709041	logistic	299419	118	299301	NA	-0.000229076	0	FALSE
282.5	Sickle cell anemia	280-285.99	NA	1	1	4	hematopoietic	score_stand	NA	-0.0646122	0.173335	0.937431	0.709328	logistic	298531	34	298497	NA	-0.000136211	0	FALSE
1001	Foreign body injury	NA	Both	1	0	0	NULL	score_stand	NA	-0.0101427	0.0272465	0.989909	0.709702	logistic	329282	1359	327923	NA	-0.000273745	0	FALSE
429.2	Abnormal function study of cardiovascular system	428-429.99	Both	1	1	8	circulatory system	score_stand	NA	-0.0122326	0.0329493	0.987842	0.710447	logistic	320321	929	319392	NA	-0.000154011	0	FALSE
459.1	Hemorrhage NOS	458-459.99	Both	1	1	8	circulatory system	score_stand	NA	0.0316243	0.0852757	1.03213	0.710751	logistic	291808	137	291671	NA	0.000142023	0	FALSE
377.3	Optic neuritis/neuropathy	375-379.99	NA	1	1	7	sense organs	score_stand	NA	-0.0232441	0.0627425	0.977024	0.711033	logistic	320618	256	320362	NA	-0.000379132	0	FALSE
560.2	Impaction of intestine	555-564.99	Both	1	1	10	digestive	score_stand	NA	-0.015901	0.0431182	0.984225	0.712294	logistic	258265	541	257724	NA	0.000112962	0	FALSE
289.1	Myelofibrosis	288-289.99	Both	1	1	4	hematopoietic	score_stand	NA	0.0347723	0.0945295	1.03538	0.712988	logistic	317670	111	317559	NA	1.59e-05	0	FALSE
214.1	Lipoma of skin and subcutaneous tissue	214-215.99	Both	1	1	2	neoplasms	score_stand	NA	-0.00524065	0.0142724	0.994773	0.71348	logistic	326412	4999	321413	NA	-0.00036511	0	FALSE
389.1	Sensorineural hearing loss	387-389.99	Both	1	1	7	sense organs	score_stand	NA	-0.0108644	0.0296277	0.989194	0.713844	logistic	320500	1149	319351	NA	-0.000537864	0	FALSE
803.3	Fracture of clavicle or scapula	800-809.99	NA	1	1	18	injuries & poisonings	score_stand	NA	0.0210984	0.0576298	1.02132	0.714289	logistic	327778	300	327478	NA	-0.000277625	0	FALSE
587	Kidney replaced by transpant	580-590.99	NA	1	1	11	genitourinary	score_stand	NA	0.0168959	0.0462311	1.01704	0.714764	logistic	300163	467	299696	NA	-0.000529546	0	FALSE
250.42	Other abnormal glucose	249-250.99	Both	1	1	3	endocrine/metabolic	score_stand	NA	0.0143621	0.0393639	1.01447	0.71522	logistic	300796	646	300150	NA	-0.000470588	0	FALSE
433.31	Transient cerebral ischemia	430-438.99	Both	1	1	8	circulatory system	score_stand	NA	0.00649692	0.0178839	1.00652	0.716393	logistic	317302	3173	314129	NA	-0.00015533	0	FALSE
526.1	Cysts of the jaws	520-526.99	Both	1	1	10	digestive	score_stand	NA	-0.0239668	0.0660112	0.976318	0.716551	logistic	318115	231	317884	NA	-0.000312714	0	FALSE
958	Certain early complications of trauma or procedure	958-959.99	NA	1	0	18	injuries & poisonings	score_stand	NA	0.0171491	0.0473774	1.0173	0.717377	logistic	329282	445	328837	NA	-0.000273745	0	FALSE
626.14	Irregular menstrual bleeding	626-628.99	Female	1	1	11	genitourinary	score_stand	NA	0.00630901	0.0174502	1.00633	0.717694	logistic	303658	3404	300254	NA	-0.000178644	0	FALSE
709.4	Polymyositis	690-697.99, 708-709.99	Both	1	1	13	dermatologic	score_stand	NA	-0.0456787	0.126613	0.955349	0.718268	logistic	314268	63	314205	NA	5.62e-05	0	FALSE
372	Disorders of conjunctiva	369-374.99	NA	1	1	7	sense organs	score_stand	NA	-0.0132174	0.0367517	0.98687	0.719116	logistic	319639	746	318893	NA	-0.000164406	0	FALSE
782.3	Edema	782-782.99	Both	0	1	17	symptoms	score_stand	NA	-0.00561756	0.0156597	0.994398	0.719799	logistic	328984	4159	324825	NA	-0.00026467	0	FALSE
250.11	Type 1 diabetes with ketoacidosis	249-250.99	Both	1	1	3	endocrine/metabolic	score_stand	NA	0.019846	0.0553258	1.02004	0.719812	logistic	300476	326	300150	NA	-0.000472442	0	FALSE
694.3	Vascular disorders of skin	690-697.99	Both	1	1	13	dermatologic	score_stand	NA	-0.025927	0.0724953	0.974406	0.720615	logistic	315472	192	315280	NA	3.58e-05	0	FALSE
709	Diffuse diseases of connective tissue	690-697.99, 708-709.99	NA	1	0	13	dermatologic	score_stand	NA	-0.00980773	0.0275706	0.99024	0.722042	logistic	315533	1328	314205	NA	3.59e-05	0	FALSE
261.41	Rickets or osteomalacia	260-264.99	Both	1	1	3	endocrine/metabolic	score_stand	NA	0.0587852	0.165664	1.06055	0.722705	logistic	322127	36	322091	NA	3.73e-05	0	FALSE
285	Other anemias	280-285.99	NA	1	0	4	hematopoietic	score_stand	NA	-0.00258894	0.00736848	0.997414	0.725324	logistic	318343	19846	298497	NA	-0.000204315	0	FALSE
426.21	First degree AV block	426-427.99	Both	1	1	8	circulatory system	score_stand	NA	-0.00686001	0.0195955	0.993163	0.726277	logistic	291304	2672	288632	NA	-0.000421449	0	FALSE
941	Adverse reaction to serum or vaccine	930-949.99	Both	1	1	18	injuries & poisonings	score_stand	NA	0.0174408	0.0499161	1.01759	0.726788	logistic	323261	401	322860	NA	-0.000139391	0	FALSE
53	Herpes zoster	050-079.99	NA	1	0	1	infectious diseases	score_stand	NA	-0.012998	0.0373336	0.987086	0.727722	logistic	323245	723	322522	NA	-0.000355294	0	FALSE
986	Toxic effect of carbon monoxide	981-989.99	NA	1	1	18	injuries & poisonings	score_stand	NA	0.0482181	0.139538	1.0494	0.729676	logistic	328885	51	328834	NA	-0.000290974	0	FALSE
627	Menopausal and postmenopausal disorders	626-628.99	Female	1	0	11	genitourinary	score_stand	NA	-0.00336987	0.00976337	0.996636	0.729978	logistic	311622	11368	300254	NA	-0.000306782	0	FALSE
440.2	Atherosclerosis of the extremities	440-449.99	Both	1	0	8	circulatory system	score_stand	NA	-0.0146413	0.042622	0.985465	0.731211	logistic	316428	557	315871	NA	-5.05e-05	0	FALSE
579.2	Splenomegaly	578-579.99	Both	1	1	10	digestive	score_stand	NA	-0.0124055	0.0361556	0.987671	0.731513	logistic	298172	772	297400	NA	-3.54e-05	0	FALSE
350.2	Abnormality of gait	350-350.99	Both	1	1	6	neurological	score_stand	NA	-0.026108	0.0763598	0.97423	0.73242	logistic	326892	173	326719	NA	-0.000405092	0	FALSE
709.7	Unspecified diffuse connective tissue disease	690-697.99, 708-709.99	Both	1	1	13	dermatologic	score_stand	NA	0.022227	0.0650566	1.02248	0.732609	logistic	314440	235	314205	NA	7e-05	0	FALSE
626.11	Absent or infrequent menstruation	626-628.99	Female	1	1	11	genitourinary	score_stand	NA	0.0333387	0.0976394	1.0339	0.732767	logistic	300358	104	300254	NA	-0.000188006	0	FALSE
172.21	Basal cell carcinoma	172-173.99	Both	1	1	2	neoplasms	score_stand	NA	-0.0562006	0.165734	0.94535	0.734534	logistic	315770	37	315733	NA	-0.000373345	0	FALSE
512.7	Shortness of breath	512-512.99	Both	1	1	9	respiratory	score_stand	NA	0.00340706	0.0101056	1.00341	0.736006	logistic	325162	10153	315009	NA	-0.000419548	0	FALSE
736	Other acquired deformities of limbs	735-739.99	NA	1	0	14	musculoskeletal	score_stand	NA	-0.0170107	0.050457	0.983133	0.736018	logistic	316529	395	316134	NA	-0.00044764	0	FALSE
300.1	Anxiety disorder	295-306.99	Both	1	0	5	mental disorders	score_stand	NA	-0.00293399	0.00870584	0.99707	0.736107	logistic	311714	13876	297838	NA	0.000191066	0	FALSE
715	Other inflammatory spondylopathies	714-716.00, 696-696.99	NA	1	0	14	musculoskeletal	score_stand	NA	0.00867976	0.0257714	1.00872	0.736269	logistic	320480	1511	318969	NA	6.77e-05	0	FALSE
870.2	Open wound of ear	870-879.99	Both	1	1	18	injuries & poisonings	score_stand	NA	0.0201053	0.0597753	1.02031	0.736609	logistic	326734	279	326455	NA	-0.000354475	0	FALSE
740.11	Osteoarthrosis, localized, primary	740-740.99	Both	1	1	14	musculoskeletal	score_stand	NA	0.00323736	0.00967132	1.00324	0.737822	logistic	282024	11320	270704	NA	0.000308885	0	FALSE
724.8	Other symptoms referable to back	720-724.99	Both	1	1	14	musculoskeletal	score_stand	NA	-0.0371248	0.111826	0.963556	0.739898	logistic	323679	81	323598	NA	-0.000339726	0	FALSE
780	Hypothermia/Chills	780-780.99	NA	1	1	17	symptoms	score_stand	NA	0.0158022	0.0476005	1.01593	0.739907	logistic	329282	441	328841	NA	-0.000273745	0	FALSE
395.2	Nonrheumatic aortic valve disorders	394-399.99	Both	1	1	8	circulatory system	score_stand	NA	-0.00465887	0.0140681	0.995352	0.740519	logistic	318877	5210	313667	NA	-0.000223401	0	FALSE
189.21	Malignant neoplasm of bladder	188-189.99	Both	1	1	2	neoplasms	score_stand	NA	-0.00587596	0.0178325	0.994141	0.741772	logistic	327119	3217	323902	NA	-0.000375611	0	FALSE
681.2	Cellulitis and abscess of face/neck	680-686.99	Both	1	1	13	dermatologic	score_stand	NA	-0.0217211	0.0660588	0.978513	0.742296	logistic	325623	231	325392	NA	-0.000348622	0	FALSE
634.3	Ectopic pregnancy	634-636.99	Female	1	1	12	pregnancy complications	score_stand	NA	-0.0209196	0.0638616	0.979298	0.743231	logistic	324329	251	324078	NA	-0.000270426	0	FALSE
394.1	Mitral valve stenosis and aortic valve stenosis	394-399.99	Both	1	1	8	circulatory system	score_stand	NA	0.00831365	0.0253894	1.00835	0.743331	logistic	315231	1564	313667	NA	-0.000168081	0	FALSE
282.8	Other hemoglobinopathies	280-285.99	Both	1	1	4	hematopoietic	score_stand	NA	0.0326343	0.099665	1.03317	0.743335	logistic	298597	100	298497	NA	-0.000125813	0	FALSE
619	Noninflammatory female genital disorders	619-619.99	Female	1	0	11	genitourinary	score_stand	NA	-0.00340318	0.01041	0.996603	0.743732	logistic	329282	9803	319479	NA	-0.000273745	0	FALSE
710.12	Chronic osteomyelitis	710-716.99	Both	1	1	14	musculoskeletal	score_stand	NA	0.0667224	0.206465	1.069	0.74657	logistic	322047	23	322024	NA	-0.000212495	0	FALSE
647.1	Infections of genitourinary tract during pregnancy	647-647.99	Female	0	1	12	pregnancy complications	score_stand	NA	0.0265155	0.0822025	1.02687	0.747026	logistic	329220	149	329071	NA	-0.00025947	0	FALSE
425.2	Secondary/extrinsic cardiomyopathies	420-425.99	Both	1	1	8	circulatory system	score_stand	NA	-0.0594105	0.184465	0.94232	0.7474	logistic	324053	30	324023	NA	-0.000303547	0	FALSE
531.5	Gastrojejunal ulcer	531-531.99	Both	1	1	10	digestive	score_stand	NA	0.0406452	0.126288	1.04148	0.74757	logistic	319493	62	319431	NA	-0.00048477	0	FALSE
277.4	Disorders of bilirubin excretion	277-277.99	NA	0	1	3	endocrine/metabolic	score_stand	NA	0.012432	0.0387261	1.01251	0.748191	logistic	327350	668	326682	NA	-0.000270734	0	FALSE
550.2	Diaphragmatic hernia	550-550.99	Both	1	1	10	digestive	score_stand	NA	0.00175547	0.00548479	1.00176	0.748922	logistic	320611	38300	282311	NA	-0.000550925	0	FALSE
741	Symptoms and disorders of the joints	741-742.99	NA	1	0	14	musculoskeletal	score_stand	NA	-0.0087016	0.0271973	0.991336	0.749011	logistic	328865	1363	327502	NA	-0.000212198	0	FALSE
184.2	Cancer of other female genital organs (excluding uterus and ovary)	174-184.99, 220-221.99	Female	1	1	2	neoplasms	score_stand	NA	-0.0160149	0.0500946	0.984113	0.749201	logistic	304526	401	304125	NA	-0.000378237	0	FALSE
731.1	Osteitis deformans [Paget's disease of bone]	730-739.99	Both	1	1	14	musculoskeletal	score_stand	NA	0.0385624	0.121052	1.03932	0.75006	logistic	315039	68	314971	NA	-0.000408156	0	FALSE
427	Cardiac dysrhythmias	426-427.99	NA	1	0	8	circulatory system	score_stand	NA	0.00182529	0.00573718	1.00183	0.75037	logistic	323907	35275	288632	NA	-0.000245953	0	FALSE
525	Other diseases of the teeth and supporting structures	520-526.99	NA	1	0	10	digestive	score_stand	NA	0.00548688	0.0173153	1.0055	0.751335	logistic	321254	3370	317884	NA	-0.000257403	0	FALSE
287.1	Spontaneous ecchymoses	286-287.99	Both	0	1	4	hematopoietic	score_stand	NA	-0.0219635	0.0694416	0.978276	0.751785	logistic	324870	209	324661	NA	-1.26e-05	0	FALSE
90	Sexually transmitted infections (not HIV or hepatitis)	090-092.99	NA	1	0	1	infectious diseases	score_stand	NA	-0.0457328	0.146687	0.955297	0.755214	logistic	329282	47	329235	NA	-0.000273745	0	FALSE
527.8	Other specified diseases of the salivary glands	527-529.99	Both	1	1	10	digestive	score_stand	NA	-0.0247686	0.0795867	0.975536	0.755637	logistic	324397	159	324238	NA	-0.000268422	0	FALSE
374.3	Ptosis of eyelid	369-374.99	Both	1	1	7	sense organs	score_stand	NA	-0.00611761	0.0196639	0.993901	0.755717	logistic	321515	2622	318893	NA	-0.000176476	0	FALSE
221	Benign neoplasm of other female genital organs	217-223.99, 174-184.99	Female	1	1	2	neoplasms	score_stand	NA	0.0198694	0.0641802	1.02007	0.756874	logistic	294660	242	294418	NA	-0.000214113	0	FALSE
599.3	Dysuria	599-599.99	Both	1	1	11	genitourinary	score_stand	NA	0.00795082	0.0257073	1.00798	0.757106	logistic	305668	1519	304149	NA	8.46e-05	0	FALSE
79	Viral infection	050-079.99	NA	1	0	1	infectious diseases	score_stand	NA	-0.00556476	0.0179983	0.994451	0.757183	logistic	325646	3124	322522	NA	-0.000371055	0	FALSE
700	Corns and callosities	700-701.99	NA	1	1	13	dermatologic	score_stand	NA	-0.01525	0.0494802	0.984866	0.757928	logistic	322773	411	322362	NA	-0.000210127	0	FALSE
578.1	Hematemesis	578-579.99	Both	1	1	10	digestive	score_stand	NA	-0.00597813	0.0194642	0.99404	0.758741	logistic	300077	2677	297400	NA	-5.03e-05	0	FALSE
597.2	Urinary complications NEC	595-597.99	Both	0	1	11	genitourinary	score_stand	NA	0.0258449	0.0847491	1.02618	0.760398	logistic	311743	139	311604	NA	-0.000414974	0	FALSE
443.1	Raynaud's syndrome	440-449.99	Both	1	1	8	circulatory system	score_stand	NA	-0.00665815	0.0218644	0.993364	0.760731	logistic	317987	2116	315871	NA	-5.23e-05	0	FALSE
870.3	Other open wound of head and face	870-879.99	Both	1	1	18	injuries & poisonings	score_stand	NA	0.0130095	0.0428512	1.01309	0.761435	logistic	327000	545	326455	NA	-0.000354048	0	FALSE
743.11	Osteoporosis NOS	743-744.99	Both	1	1	14	musculoskeletal	score_stand	NA	-0.0398456	0.131402	0.960938	0.761712	logistic	328776	59	328717	NA	-0.000300177	0	FALSE
366	Cataract	366-366.99	Both	1	0	7	sense organs	score_stand	NA	-0.00172062	0.00568535	0.998281	0.762163	logistic	329282	37503	291779	NA	-0.000273745	0	FALSE
560.1	Paralytic ileus	555-564.99	Both	1	1	10	digestive	score_stand	NA	0.00898038	0.029706	1.00902	0.762417	logistic	258862	1138	257724	NA	0.000150686	0	FALSE
396	Abnormal heart sounds	394-399.99	Both	1	1	8	circulatory system	score_stand	NA	0.00600025	0.0199672	1.00602	0.763791	logistic	316199	2532	313667	NA	-0.000157607	0	FALSE
184	Cancer of other female genital organs	174-184.99, 220-221.99	Female	1	0	2	neoplasms	score_stand	NA	0.00320433	0.010724	1.00321	0.765092	logistic	313175	9050	304125	NA	-0.00029593	0	FALSE
401.21	Hypertensive heart disease	401-405.99	Both	1	1	8	circulatory system	score_stand	NA	0.0193539	0.0649202	1.01954	0.765613	logistic	221630	238	221392	NA	-0.000950513	0	FALSE
433.3	Cerebral ischemia	430-438.99	Both	1	0	8	circulatory system	score_stand	NA	-0.00397049	0.0133524	0.996037	0.766191	logistic	319916	5787	314129	NA	-0.000211458	0	FALSE
302.1	Decreased libido	295-306.99	NA	1	1	5	mental disorders	score_stand	NA	-0.0637665	0.214745	0.938224	0.766512	logistic	297860	22	297838	NA	0.000215654	0	FALSE
289.3	Personal history of diseases of blood and blood-forming organs	288-289.99	Both	1	1	4	hematopoietic	score_stand	NA	-0.0115746	0.0390014	0.988492	0.766639	logistic	318220	661	317559	NA	-1.47e-06	0	FALSE
241.1	Nontoxic uninodular goiter	240-246.99	Both	1	1	3	endocrine/metabolic	score_stand	NA	-0.0107221	0.0362697	0.989335	0.76752	logistic	304989	767	304222	NA	0.000112288	0	FALSE
149	Cancer of larynx, pharynx, nasal cavities	140-149.99, 210-210.99	Both	1	0	2	neoplasms	score_stand	NA	-0.00937722	0.0318811	0.990667	0.768658	logistic	327355	993	326362	NA	-0.00022144	0	FALSE
580.2	Nephrotic syndrome without mention of glomerulonephritis	580-590.99	Both	1	1	11	genitourinary	score_stand	NA	0.0092698	0.031613	1.00931	0.769349	logistic	300699	1003	299696	NA	-0.000535154	0	FALSE
300.13	Phobia	295-306.99	Both	1	1	5	mental disorders	score_stand	NA	-0.00792516	0.027165	0.992106	0.770484	logistic	299205	1367	297838	NA	0.000205843	0	FALSE
757	Congenital anomalies of the integument	756-759.99	NA	1	1	15	congenital anomalies	score_stand	NA	-0.0625135	0.215237	0.9394	0.771479	logistic	328335	22	328313	NA	-0.000294044	0	FALSE
442	Other aneurysm	440-449.99	NA	1	0	8	circulatory system	score_stand	NA	0.00492208	0.0169589	1.00493	0.771636	logistic	319433	3562	315871	NA	8.76e-06	0	FALSE
1012	Late effect	NA	Both	1	0	0	NULL	score_stand	NA	-0.0353711	0.121914	0.965247	0.771717	logistic	329282	68	329214	NA	-0.000273745	0	FALSE
285.1	Acute posthemorrhagic anemia	280-285.99	Both	1	1	4	hematopoietic	score_stand	NA	-0.0157944	0.0545729	0.98433	0.772261	logistic	298835	338	298497	NA	-0.000142294	0	FALSE
149.9	Cancer of of nasal cavities	140-149.99, 210-210.99	Both	1	1	2	neoplasms	score_stand	NA	0.0238014	0.0823446	1.02409	0.772546	logistic	326509	147	326362	NA	-0.000197402	0	FALSE
368.1	Amblyopia	368-368.99	Both	1	1	7	sense organs	score_stand	NA	-0.00841453	0.0291695	0.991621	0.772987	logistic	324348	1186	323162	NA	-0.000318026	0	FALSE
636.3	Hemorrhage in early pregnancy	634-636.99	Female	1	1	12	pregnancy complications	score_stand	NA	-0.0103642	0.0362367	0.989689	0.774867	logistic	324872	794	324078	NA	-0.000277094	0	FALSE
817	Concussion	816-819.99	NA	1	1	18	injuries & poisonings	score_stand	NA	0.0355974	0.124558	1.03624	0.77504	logistic	328998	64	328934	NA	-0.00028223	0	FALSE
411.2	Myocardial infarction	410-414.99	Both	1	1	8	circulatory system	score_stand	NA	0.00244315	0.00857033	1.00245	0.77559	logistic	301433	14945	286488	NA	-0.00015033	0	FALSE
427.21	Atrial fibrillation	426-427.99	Both	1	1	8	circulatory system	score_stand	NA	0.00419968	0.0147469	1.00421	0.775809	logistic	293351	4719	288632	NA	-0.000345288	0	FALSE
411.4	Coronary atherosclerosis	410-414.99	Both	1	0	8	circulatory system	score_stand	NA	0.00186632	0.00655627	1.00187	0.775903	logistic	313723	27235	286488	NA	-0.000146786	0	FALSE
368.91	Psychophysical visual disturbances	368-368.99	Both	1	1	7	sense organs	score_stand	NA	0.0131304	0.0461922	1.01322	0.776215	logistic	323631	469	323162	NA	-0.000292873	0	FALSE
426	Cardiac conduction disorders	426-427.99	NA	1	0	8	circulatory system	score_stand	NA	-0.00271907	0.00958816	0.997285	0.776728	logistic	300318	11686	288632	NA	-0.000405743	0	FALSE
819	Skull and face fracture and other intercranial injury	816-819.99	Both	1	1	18	injuries & poisonings	score_stand	NA	0.0166654	0.0590449	1.01681	0.777752	logistic	329220	286	328934	NA	-0.000277851	0	FALSE
275	Disorders of mineral metabolism	275-275.99	NA	1	0	3	endocrine/metabolic	score_stand	NA	-0.00407419	0.0144573	0.995934	0.778091	logistic	329282	4880	324402	NA	-0.000273745	0	FALSE
204	Leukemia	200-204.99	NA	1	0	2	neoplasms	score_stand	NA	-0.00537078	0.0190765	0.994644	0.778298	logistic	325467	2789	322678	NA	-0.000228041	0	FALSE
614.5	Inflammatory disease of cervix, vagina, and vulva	614-616.99	Female	1	0	11	genitourinary	score_stand	NA	-0.00530545	0.0188842	0.994709	0.778751	logistic	322884	2861	320023	NA	-0.000183753	0	FALSE
378	Strabismus and other disorders of binocular eye movements	375-379.99	NA	1	0	7	sense organs	score_stand	NA	0.00629332	0.0224349	1.00631	0.779082	logistic	322360	1998	320362	NA	-0.00035224	0	FALSE
560	Intestinal obstruction without mention of hernia	555-564.99	NA	1	0	10	digestive	score_stand	NA	-0.00348985	0.012447	0.996516	0.779187	logistic	264375	6651	257724	NA	8.05e-05	0	FALSE
411.41	Aneurysm and dissection of heart	410-414.99	Both	1	1	8	circulatory system	score_stand	NA	-0.015695	0.0559794	0.984428	0.779193	logistic	286810	322	286488	NA	-0.000283382	0	FALSE
442.4	Arterial dissection	440-449.99	Both	1	1	8	circulatory system	score_stand	NA	-0.0378272	0.135811	0.962879	0.780606	logistic	315926	55	315871	NA	-3.78e-05	0	FALSE
195.1	Malignant neoplasm, other	195-199.99	Both	1	1	2	neoplasms	score_stand	NA	0.00288108	0.0104819	1.00289	0.783422	logistic	308870	9569	299301	NA	-0.000152343	0	FALSE
440	Atherosclerosis	440-449.99	NA	1	0	8	circulatory system	score_stand	NA	-0.00940192	0.0342268	0.990642	0.783551	logistic	316735	864	315871	NA	-5.19e-05	0	FALSE
252	Disorders of parathyroid gland	251-259.99	NA	1	0	3	endocrine/metabolic	score_stand	NA	-0.00687647	0.025157	0.993147	0.78459	logistic	324797	1596	323201	NA	-0.000337866	0	FALSE
504	Other alveolar and parietoalveolar pneumonopathy	500-509.99	Both	1	0	9	respiratory	score_stand	NA	-0.0100622	0.0370407	0.989988	0.785889	logistic	308085	735	307350	NA	-0.0005246	0	FALSE
801	Fracture of ankle and foot	800-809.99	Both	1	0	18	injuries & poisonings	score_stand	NA	0.0166781	0.0617144	1.01682	0.78697	logistic	327740	262	327478	NA	-0.000282536	0	FALSE
227.1	Benign neoplasm of adrenal gland	193-194.99, 226-227.99	Both	1	1	2	neoplasms	score_stand	NA	0.0141087	0.0522165	1.01421	0.78701	logistic	327316	366	326950	NA	-0.000332544	0	FALSE
153.2	Colon cancer	150-159.99, 208-208.99	Both	1	1	2	neoplasms	score_stand	NA	0.00398112	0.0147769	1.00399	0.787611	logistic	293208	4687	288521	NA	0.000379192	0	FALSE
198	Secondary malignant neoplasm	195-199.99	NA	1	0	2	neoplasms	score_stand	NA	-0.00217154	0.00812372	0.997831	0.789231	logistic	315434	16133	299301	NA	-0.00029235	0	FALSE
251.1	Hypoglycemia	249-259.99	Both	0	1	3	endocrine/metabolic	score_stand	NA	0.00595655	0.0223203	1.00597	0.789572	logistic	298440	2026	296414	NA	-0.000455373	0	FALSE
709.3	Systemic sclerosis	690-697.99, 708-709.99	Both	1	1	13	dermatologic	score_stand	NA	0.0174186	0.0653187	1.01757	0.789723	logistic	314439	234	314205	NA	6.69e-05	0	FALSE
571.5	Other chronic nonalcoholic liver disease	570-573.99	Both	1	0	10	digestive	score_stand	NA	-0.00351294	0.0132066	0.996493	0.79024	logistic	318651	5854	312797	NA	8.14e-05	0	FALSE
585	Renal failure	580-590.99	NA	1	0	11	genitourinary	score_stand	NA	-0.00183133	0.00689494	0.99817	0.790543	logistic	323206	23510	299696	NA	-0.00057524	0	FALSE
54	Herpes simplex	050-079.99	NA	1	1	1	infectious diseases	score_stand	NA	0.0155667	0.05875	1.01569	0.791036	logistic	322811	289	322522	NA	-0.000332426	0	FALSE
797	Shock	797-797.99	NA	1	0	17	symptoms	score_stand	NA	-0.0156012	0.0589113	0.98452	0.791144	logistic	329282	290	328992	NA	-0.000273745	0	FALSE
323	Encephalitis	320-326.9	NA	1	0	6	neurological	score_stand	NA	-0.0122817	0.0466649	0.987793	0.792404	logistic	328266	462	327804	NA	-0.000269962	0	FALSE
705.3	Hidradenitis	705-706.99	Both	1	1	13	dermatologic	score_stand	NA	0.0184338	0.0702736	1.0186	0.793079	logistic	319874	202	319672	NA	-0.000395241	0	FALSE
306	Other mental disorder	295-306.99	Both	1	0	5	mental disorders	score_stand	NA	-0.0106948	0.0410712	0.989362	0.794558	logistic	298434	596	297838	NA	0.000203322	0	FALSE
568.1	Peritoneal adhesions (postoperative) (postinfection)	565-569.99	Both	1	1	10	digestive	score_stand	NA	0.00345523	0.0133022	1.00346	0.795058	logistic	303453	5761	297692	NA	-0.000362529	0	FALSE
377	Disorders of optic nerve and visual pathways	375-379.99	NA	1	0	7	sense organs	score_stand	NA	-0.0103103	0.0400844	0.989743	0.797014	logistic	320988	626	320362	NA	-0.000379803	0	FALSE
674	Other complications of the puerperium NEC	670-677.99	Female	1	1	12	pregnancy complications	score_stand	NA	0.0208953	0.081337	1.02112	0.797257	logistic	329134	152	328982	NA	-0.0002715	0	FALSE
272.9	Unspecified disorder of lipoid metabolism	272-272.99	Both	1	1	3	endocrine/metabolic	score_stand	NA	-0.0102262	0.0398731	0.989826	0.797588	logistic	276480	636	275844	NA	-0.000817826	0	FALSE
747.2	Congenital anomalies of peripheral vascular system	747-747.99	Both	1	1	15	congenital anomalies	score_stand	NA	0.0171529	0.0671905	1.0173	0.798501	logistic	327689	221	327468	NA	-0.00029496	0	FALSE
613	Other nonmalignant breast conditions	613-613.99	Both	1	0	11	genitourinary	score_stand	NA	0.00583434	0.0229639	1.00585	0.799444	logistic	329282	1914	327368	NA	-0.000273745	0	FALSE
277	Other disorders of metabolism	277-277.99	NA	1	0	3	endocrine/metabolic	score_stand	NA	-0.00614113	0.0242279	0.993878	0.799902	logistic	328400	1718	326682	NA	-0.000303115	0	FALSE
425.11	Hypertrophic obstructive cardiomyopathy	420-425.99	Both	1	1	8	circulatory system	score_stand	NA	0.0178672	0.0705388	1.01803	0.80004	logistic	324224	201	324023	NA	-0.000294947	0	FALSE
870.1	Open wound or laceration of eye or eyelid	870-879.99	Both	1	1	18	injuries & poisonings	score_stand	NA	0.023921	0.0948268	1.02421	0.80084	logistic	326566	111	326455	NA	-0.000358749	0	FALSE
362.8	Retinal hemorrhage/ischemia	250.70-250.79,360-365.99	Both	1	1	7	sense organs	score_stand	NA	0.0192175	0.0764065	1.0194	0.801415	logistic	311106	171	310935	NA	-0.000217375	0	FALSE
333	Extrapyramidal disease and abnormal movement disorders	330-337.99, 341-349.99	Both	1	0	6	neurological	score_stand	NA	0.00646171	0.0257402	1.00648	0.801787	logistic	312137	1518	310619	NA	-0.000101139	0	FALSE
427.42	Cardiac arrest	426-427.99	Both	1	1	8	circulatory system	score_stand	NA	0.00938045	0.0374086	1.00942	0.802003	logistic	289350	718	288632	NA	-0.00039034	0	FALSE
626.13	Irregular menstrual cycle	626-628.99	Female	1	1	11	genitourinary	score_stand	NA	0.00626534	0.0251785	1.00629	0.803487	logistic	301850	1596	300254	NA	-0.0001859	0	FALSE
907	Injuries to the nervous system	905-909.99	NA	1	1	18	injuries & poisonings	score_stand	NA	0.0077522	0.0311813	1.00778	0.803657	logistic	329282	1031	328251	NA	-0.000273745	0	FALSE
564	Functional digestive disorders	555-564.99	NA	1	0	10	digestive	score_stand	NA	0.00140003	0.00564294	1.0014	0.804055	logistic	293836	36112	257724	NA	0.000241771	0	FALSE
414	Other forms of chronic heart disease	410-414.99	Both	1	0	8	circulatory system	score_stand	NA	-0.00343412	0.0138816	0.996572	0.804609	logistic	291881	5393	286488	NA	-0.000276327	0	FALSE
258	Iatrogenic endocrine disorders	251-259.99	NA	1	1	3	endocrine/metabolic	score_stand	NA	-0.0210286	0.0850462	0.979191	0.804706	logistic	323340	139	323201	NA	-0.000326082	0	FALSE
145.3	Cancer of major salivary glands	140-149.99, 210-210.99	Both	1	1	2	neoplasms	score_stand	NA	0.0190266	0.0772814	1.01921	0.805529	logistic	326529	167	326362	NA	-0.000198714	0	FALSE
443.7	Peripheral angiopathy in diseases classified elsewhere	440-449.99	Both	1	1	8	circulatory system	score_stand	NA	-0.0391693	0.159275	0.961588	0.805741	logistic	315911	40	315871	NA	-3.78e-05	0	FALSE
580.3	Nephritis and nephropathy without mention of glomerulonephritis	580-590.99	Both	1	0	11	genitourinary	score_stand	NA	-0.0118213	0.048099	0.988248	0.80586	logistic	300130	434	299696	NA	-0.000549087	0	FALSE
851	Complications of transplants and reattached limbs	850-859.99	Both	1	1	18	injuries & poisonings	score_stand	NA	-0.0163645	0.0665913	0.983769	0.80588	logistic	324002	227	323775	NA	-0.000427197	0	FALSE
713.5	Arthropathy associated with neurological disorders	710-716.99	Both	1	1	14	musculoskeletal	score_stand	NA	0.0225645	0.0922692	1.02282	0.806804	logistic	322141	117	322024	NA	-0.000209053	0	FALSE
686.4	Pyogenic granuloma	680-686.99	Both	0	1	13	dermatologic	score_stand	NA	0.011838	0.0485063	1.01191	0.807191	logistic	325817	425	325392	NA	-0.000330203	0	FALSE
592	Cystitis and urethritis	590-593.99	NA	1	0	11	genitourinary	score_stand	NA	-0.0039012	0.0159867	0.996106	0.80721	logistic	295917	3985	291932	NA	-0.000623204	0	FALSE
938.2	Chronic dermatitis due to solar radiation	930-949.99	Both	1	1	13	dermatologic	score_stand	NA	0.0124881	0.0512326	1.01257	0.807421	logistic	323241	381	322860	NA	-0.000145945	0	FALSE
278.3	Localized adiposity	278-278.99	Both	1	1	3	endocrine/metabolic	score_stand	NA	-0.0272748	0.11205	0.973094	0.807683	logistic	305493	80	305413	NA	-0.000197973	0	FALSE
985	Toxic effect of other metals	981-989.99	NA	1	1	18	injuries & poisonings	score_stand	NA	0.034249	0.141053	1.03484	0.808153	logistic	328884	50	328834	NA	-0.000292071	0	FALSE
53.1	Herpes zoster with nervous system complications	050-079.99	Both	1	1	1	infectious diseases	score_stand	NA	0.0174863	0.0724691	1.01764	0.809327	logistic	322712	190	322522	NA	-0.00033458	0	FALSE
306.9	Tension headache	295-306.99	Both	1	1	5	mental disorders	score_stand	NA	-0.0110021	0.0456199	0.989058	0.809424	logistic	298321	483	297838	NA	0.00020561	0	FALSE
603.1	Hydrocele	600-609.99	Male	1	1	11	genitourinary	score_stand	NA	-0.00580095	0.0241563	0.994216	0.81022	logistic	305331	1744	303587	NA	-0.000622007	0	FALSE
286.4	Acquired coagulation factor deficiency	286-287.99	Both	1	1	4	hematopoietic	score_stand	NA	-0.049324	0.205664	0.951873	0.810463	logistic	324685	24	324661	NA	-8.19e-06	0	FALSE
722.8	Postlaminectomy syndrome	720-724.99	Both	1	1	14	musculoskeletal	score_stand	NA	-0.0251789	0.105192	0.975135	0.810825	logistic	323689	91	323598	NA	-0.000338415	0	FALSE
334.1	Spinocerebellar disease	330-337.99, 341-349.99	Both	1	1	6	neurological	score_stand	NA	-0.0167474	0.0700372	0.983392	0.811011	logistic	310824	205	310619	NA	-0.000125613	0	FALSE
635.2	Antepartum hemorrhage, abruptio placentae, and placenta previa	634-636.99	Female	1	1	12	pregnancy complications	score_stand	NA	-0.00876294	0.0366526	0.991275	0.811043	logistic	324863	785	324078	NA	-0.000278267	0	FALSE
244.5	Congenital hypothyroidism	240-246.99	Both	1	1	3	endocrine/metabolic	score_stand	NA	0.0313138	0.131032	1.03181	0.811122	logistic	304280	58	304222	NA	0.00012755	0	FALSE
386.21	Central origin vertigo	386-386.99	Both	1	1	7	sense organs	score_stand	NA	-0.0490398	0.20544	0.952143	0.811333	logistic	318904	24	318880	NA	-6.3e-05	0	FALSE
331	Other cerebral degenerations	330-337.99, 341-349.99	NA	1	0	6	neurological	score_stand	NA	0.00564047	0.0236746	1.00566	0.811687	logistic	312416	1797	310619	NA	-0.00010425	0	FALSE
426.32	Left bundle branch block	426-427.99	Both	1	1	8	circulatory system	score_stand	NA	0.0039154	0.0164387	1.00392	0.81174	logistic	292422	3790	288632	NA	-0.000363523	0	FALSE
381	Otitis media and Eustachian tube disorders	381-385.99	NA	1	0	7	sense organs	score_stand	NA	-0.00478832	0.0202575	0.995223	0.813144	logistic	327365	2461	324904	NA	-0.000339817	0	FALSE
31	Diseases due to other mycobacteria	010-041.99	NA	1	0	1	infectious diseases	score_stand	NA	0.0404299	0.171053	1.04126	0.813154	logistic	308978	34	308944	NA	-0.000168506	0	FALSE
165	Cancer within the respiratory system	160-165.99	NA	1	0	2	neoplasms	score_stand	NA	-0.00333766	0.0142	0.996668	0.814173	logistic	329234	5095	324139	NA	-0.000299267	0	FALSE
465	Acute upper respiratory infections of multiple or unspecified sites	460-469.99	NA	1	0	9	respiratory	score_stand	NA	0.00413928	0.0178272	1.00415	0.816391	logistic	329064	3178	325886	NA	-0.000272766	0	FALSE
255	Disorders of adrenal glands	251-259.99	NA	1	0	3	endocrine/metabolic	score_stand	NA	-0.00780843	0.0336326	0.992222	0.816407	logistic	324090	889	323201	NA	-0.000331139	0	FALSE
500.1	Extrinsic allergic alveolitis	500-509.99	Both	1	1	9	respiratory	score_stand	NA	-0.0195668	0.0845306	0.980623	0.816945	logistic	307491	141	307350	NA	-0.000516784	0	FALSE
568	Other disorders of peritoneum	565-569.99	NA	1	0	10	digestive	score_stand	NA	0.00297795	0.012919	1.00298	0.817695	logistic	303809	6117	297692	NA	-0.000366263	0	FALSE
381.11	Suppurative and unspecified otitis media	381-385.99	Both	1	1	7	sense organs	score_stand	NA	-0.00738048	0.0320811	0.992647	0.818048	logistic	325881	977	324904	NA	-0.00033458	0	FALSE
194	Cancer of other endocrine glands	193-194.99, 226-227.99	NA	1	1	2	neoplasms	score_stand	NA	-0.0209121	0.0911866	0.979305	0.81861	logistic	327071	121	326950	NA	-0.000344837	0	FALSE
781	Symptoms involving nervous and musculoskeletal systems	781-781.99	NA	1	1	17	symptoms	score_stand	NA	-0.00270542	0.0118206	0.997298	0.818968	logistic	329279	7452	321827	NA	-0.000273163	0	FALSE
324	Other CNS infection and poliomyelitis	320-326.9	NA	1	0	6	neurological	score_stand	NA	-0.0100265	0.0438942	0.990024	0.819317	logistic	328326	522	327804	NA	-0.000268044	0	FALSE
530.12	Ulcer of esophagus	530-530.99, 532-532.99	Both	1	1	10	digestive	score_stand	NA	-0.00295893	0.0129941	0.997045	0.81987	logistic	281992	6108	275884	NA	-0.000895341	0	FALSE
371.2	Conjunctivitis, noninfectious	369-374.99	Both	1	0	7	sense organs	score_stand	NA	-0.0333763	0.146668	0.967175	0.819986	logistic	318940	47	318893	NA	-0.000153131	0	FALSE
496	Chronic airway obstruction	490-498.99	NA	1	0	9	respiratory	score_stand	NA	0.00173383	0.0076534	1.00174	0.820779	logistic	328346	18737	309609	NA	-0.000374106	0	FALSE
428.4	Heart failure with preserved EF [Diastolic heart failure]	428-429.99	Both	1	1	8	circulatory system	score_stand	NA	0.0407951	0.181765	1.04164	0.822416	logistic	319422	30	319392	NA	-0.000135271	0	FALSE
527.7	Disturbance of salivary secretion	527-529.99	Both	1	1	10	digestive	score_stand	NA	-0.0185848	0.0832913	0.981587	0.823434	logistic	324383	145	324238	NA	-0.000266322	0	FALSE
473	Diseases of the larynx and vocal cords	470-479.99	NA	1	0	9	respiratory	score_stand	NA	-0.00392827	0.0176117	0.996079	0.823497	logistic	311288	3268	308020	NA	-0.000203901	0	FALSE
499	Cystic fibrosis	499-499.99	Both	1	1	9	respiratory	score_stand	NA	0.0417366	0.187865	1.04262	0.824187	logistic	329282	28	329254	NA	-0.000273745	0	FALSE
411.9	Other acute and subacute forms of ischemic heart disease	410-414.99	Both	1	1	8	circulatory system	score_stand	NA	-0.00446566	0.0201592	0.995544	0.824688	logistic	288993	2505	286488	NA	-0.000286304	0	FALSE
303.1	Dissociative disorder	295-306.99	Both	0	1	5	mental disorders	score_stand	NA	-0.0261498	0.118308	0.974189	0.825068	logistic	297910	72	297838	NA	0.000214127	0	FALSE
195	Cancer, suspected or other	195-199.99	NA	1	0	2	neoplasms	score_stand	NA	0.00229889	0.0104481	1.0023	0.825849	logistic	308935	9634	299301	NA	-0.000160984	0	FALSE
741.3	Difficulty in walking	741-742.99	Both	1	1	14	musculoskeletal	score_stand	NA	-0.00948869	0.0434591	0.990556	0.827167	logistic	328035	533	327502	NA	-0.00020172	0	FALSE
250.25	Diabetes type 2 with peripheral circulatory disorders	249-250.99	Both	1	1	3	endocrine/metabolic	score_stand	NA	0.0299135	0.137077	1.03037	0.827254	logistic	300203	53	300150	NA	-0.000479309	0	FALSE
1004	Other signs and symptoms involving emotional state	NA	Both	1	0	0	NULL	score_stand	NA	0.00638832	0.0295832	1.00641	0.829031	logistic	329282	1147	328135	NA	-0.000273745	0	FALSE
788	Syncope and collapse	788-788.99	NA	1	1	17	symptoms	score_stand	NA	0.00186916	0.00867027	1.00187	0.829313	logistic	329282	14005	315277	NA	-0.000273745	0	FALSE
535.9	Gastritis and duodenitis, NOS	535-537.99	Both	1	1	10	digestive	score_stand	NA	0.00675114	0.0314109	1.00677	0.829822	logistic	279403	1020	278383	NA	8.25e-06	0	FALSE
528.12	Oral aphthae	527-529.99	Both	1	1	10	digestive	score_stand	NA	-0.0215444	0.100291	0.978686	0.829909	logistic	324338	100	324238	NA	-0.000265323	0	FALSE
707.2	Chronic ulcer of leg or foot	707-707.99	Both	1	1	13	dermatologic	score_stand	NA	-0.00449289	0.021465	0.995517	0.834204	logistic	326523	2199	324324	NA	-0.000180958	0	FALSE
430.1	Subarachnoid hemorrhage	430-438.99	Both	1	1	8	circulatory system	score_stand	NA	0.00630496	0.0302153	1.00632	0.834708	logistic	315227	1098	314129	NA	-0.000174679	0	FALSE
743.4	Stress fracture	743-744.99	Both	1	1	14	musculoskeletal	score_stand	NA	0.0463783	0.222449	1.04747	0.834847	logistic	328737	20	328717	NA	-0.000295516	0	FALSE
611	Abnormal findings on mammogram or breast exam	610-613.99	Both	1	0	11	genitourinary	score_stand	NA	0.00508988	0.0246529	1.0051	0.83643	logistic	323804	1658	322146	NA	-0.000261383	0	FALSE
611.3	Lump or mass in breast	610-613.99	Both	1	1	11	genitourinary	score_stand	NA	0.00508988	0.0246529	1.0051	0.83643	logistic	323804	1658	322146	NA	-0.000261383	0	FALSE
751.11	Congenital anomalies of female genital organs	750-751.99	Female	1	1	15	congenital anomalies	score_stand	NA	-0.0097602	0.0473784	0.990287	0.836787	logistic	326937	448	326489	NA	-0.000301825	0	FALSE
362.4	Retinal vascular changes and abnomalities	250.70-250.79,360-365.99	Both	1	1	7	sense organs	score_stand	NA	-0.0112369	0.0545867	0.988826	0.836905	logistic	311273	338	310935	NA	-0.000228449	0	FALSE
585.1	Acute renal failure	580-590.99	Both	1	1	11	genitourinary	score_stand	NA	0.00178805	0.00873243	1.00179	0.83776	logistic	313760	14064	299696	NA	-0.000489987	0	FALSE
594.1	Calculus of kidney	594-595.99	Both	1	1	11	genitourinary	score_stand	NA	-0.00302953	0.0149497	0.996975	0.83941	logistic	324814	4562	320252	NA	-0.00032486	0	FALSE
574.3	Cholecystitis without cholelithiasis	574-576.99	Both	1	1	10	digestive	score_stand	NA	-0.00341614	0.0168819	0.99659	0.839639	logistic	309670	3563	306107	NA	-0.000555443	0	FALSE
253.11	Acromegaly and gigantism	251-259.99	Both	1	1	3	endocrine/metabolic	score_stand	NA	-0.0198061	0.0979871	0.980389	0.839816	logistic	323306	105	323201	NA	-0.00032463	0	FALSE
574.2	Calculus of bile duct	574-576.99	Both	1	1	10	digestive	score_stand	NA	-0.00708368	0.0352668	0.992941	0.840808	logistic	306917	810	306107	NA	-0.000542484	0	FALSE
250.5	Glycosuria or Acetonuria	249-250.99	Both	1	1	3	endocrine/metabolic	score_stand	NA	0.0176705	0.0883068	1.01783	0.8414	logistic	300278	128	300150	NA	-0.000477165	0	FALSE
8.7	Intestinal infection due to protozoa	001-009.99	Both	1	1	1	infectious diseases	score_stand	NA	0.0224251	0.112897	1.02268	0.84255	logistic	324099	78	324021	NA	-0.000165847	0	FALSE
189.4	Malignant neoplasm of other urinary organs	188-189.99	Both	1	1	2	neoplasms	score_stand	NA	0.0100973	0.0508606	1.01015	0.842632	logistic	324289	387	323902	NA	-0.00035815	0	FALSE
535.6	Duodenitis	535-537.99	Both	1	1	10	digestive	score_stand	NA	-0.00201442	0.0101522	0.997988	0.842715	logistic	288531	10148	278383	NA	-5.83e-05	0	FALSE
550.1	Inguinal hernia	550-550.99	Both	1	1	10	digestive	score_stand	NA	-0.0108199	0.054607	0.989238	0.842935	logistic	282649	338	282311	NA	-0.000637694	0	FALSE
527.1	Hypertrophy of salivary gland	527-529.99	Both	1	1	10	digestive	score_stand	NA	0.021815	0.110846	1.02205	0.84398	logistic	324319	81	324238	NA	-0.000259948	0	FALSE
184.11	Malignant neoplasm of ovary	174-184.99, 220-221.99	Female	1	1	2	neoplasms	score_stand	NA	0.00216596	0.0110223	1.00217	0.844214	logistic	312694	8569	304125	NA	-0.000310184	0	FALSE
653	Problems associated with amniotic cavity and membranes	652-654.99	Female	1	1	12	pregnancy complications	score_stand	NA	-0.0124663	0.0635472	0.987611	0.844474	logistic	329074	252	328822	NA	-0.000270511	0	FALSE
500	Lung disease due to external agents	500-509.99	NA	1	0	9	respiratory	score_stand	NA	0.00684683	0.0351494	1.00687	0.845556	logistic	308166	816	307350	NA	-0.000501	0	FALSE
691.3	Congenital pigmentary anomalies of skin	690-697.99	Both	1	1	13	dermatologic	score_stand	NA	-0.0382145	0.196785	0.962506	0.846023	logistic	315306	26	315280	NA	4.2e-05	0	FALSE
751.1	Congenital anomalies of genital organs	750-751.99	Both	1	0	15	congenital anomalies	score_stand	NA	0.00758427	0.0392754	1.00761	0.846877	logistic	327138	649	326489	NA	-0.000286495	0	FALSE
320	Meningitis	320-326.9	NA	1	1	6	neurological	score_stand	NA	-0.00864877	0.0450182	0.991389	0.84765	logistic	328300	496	327804	NA	-0.000268487	0	FALSE
1009	Injury, NOS	NA	NA	1	0	0	NULL	score_stand	NA	-0.00457926	0.0240898	0.995431	0.849237	logistic	329282	1737	327545	NA	-0.000273745	0	FALSE
301	Personality disorders	295-306.99	NA	1	0	5	mental disorders	score_stand	NA	0.00900122	0.0477493	1.00904	0.850477	logistic	298277	439	297838	NA	0.000222925	0	FALSE
395.4	Nonrheumatic pulmonary valve disorders	394-399.99	Both	1	1	8	circulatory system	score_stand	NA	0.00946498	0.0504108	1.00951	0.851067	logistic	314061	394	313667	NA	-0.000182473	0	FALSE
870.8	Open wound of genital organs	870-879.99	Both	1	1	18	injuries & poisonings	score_stand	NA	0.0359906	0.191794	1.03665	0.851149	logistic	326482	27	326455	NA	-0.000361864	0	FALSE
477	Epistaxis or throat hemorrhage	470-479.99	Both	1	1	9	respiratory	score_stand	NA	0.0031647	0.0169114	1.00317	0.851556	logistic	311569	3549	308020	NA	-0.000150433	0	FALSE
561.1	Diarrhea	555-564.99	Both	1	0	10	digestive	score_stand	NA	0.0306198	0.16386	1.03109	0.851766	logistic	329282	37	329245	NA	-0.000273745	0	FALSE
755.4	Congenital anomalies of upper limb, including shoulder girdle	754-756.99	Both	1	1	15	congenital anomalies	score_stand	NA	0.0273162	0.148635	1.02769	0.854185	logistic	327892	45	327847	NA	-0.000252214	0	FALSE
242.2	Toxic multinodular goiter	240-246.99	Both	1	1	3	endocrine/metabolic	score_stand	NA	0.0150621	0.0822254	1.01518	0.854656	logistic	304370	148	304222	NA	0.000127397	0	FALSE
433.2	Occlusion of cerebral arteries	430-438.99	Both	1	0	8	circulatory system	score_stand	NA	-0.00257543	0.014104	0.997428	0.85511	logistic	319291	5162	314129	NA	-0.000203464	0	FALSE
586.4	Stricture/obstruction of ureter	580-590.99	Both	1	1	11	genitourinary	score_stand	NA	-0.0047385	0.0260207	0.995273	0.8555	logistic	301185	1489	299696	NA	-0.000552048	0	FALSE
577.3	Cyst and pseudocyst of pancreas	577-577.99	Both	1	1	10	digestive	score_stand	NA	-0.00688161	0.0378503	0.993142	0.855731	logistic	325620	702	324918	NA	-0.000458564	0	FALSE
592.11	Acute cystitis	590-593.99	Both	1	1	11	genitourinary	score_stand	NA	-0.0129203	0.0713939	0.987163	0.85639	logistic	292129	197	291932	NA	-0.000581624	0	FALSE
259.2	Carcinoid syndrome	251-259.99	Both	0	1	3	endocrine/metabolic	score_stand	NA	0.0229228	0.126771	1.02319	0.856509	logistic	323263	62	323201	NA	-0.000319433	0	FALSE
619.2	Disorders of uterus, NEC	619-619.99	Female	1	1	11	genitourinary	score_stand	NA	0.00298311	0.0165086	1.00299	0.856603	logistic	323236	3757	319479	NA	-0.000188968	0	FALSE
368	Visual disturbances	368-368.99	NA	1	0	7	sense organs	score_stand	NA	-0.00245158	0.0136927	0.997551	0.857903	logistic	328604	5442	323162	NA	-0.000318482	0	FALSE
705	Disorders of sweat glands	705-706.99	Both	1	0	13	dermatologic	score_stand	NA	-0.0113703	0.0636472	0.988694	0.858216	logistic	319920	248	319672	NA	-0.000406058	0	FALSE
191.1	Cancer of brain and nervous system	224-225.99, 190-192.99	Both	1	0	2	neoplasms	score_stand	NA	0.0059485	0.0332984	1.00597	0.858219	logistic	327484	904	326580	NA	-0.000249516	0	FALSE
374	Other disorders of eyelids	369-374.99	NA	1	0	7	sense organs	score_stand	NA	0.00239548	0.0134506	1.0024	0.858649	logistic	324545	5652	318893	NA	-0.000128403	0	FALSE
228	Hemangioma and lymphangioma, any site	228-228.99	Both	1	0	2	neoplasms	score_stand	NA	0.00387141	0.0218031	1.00388	0.859067	logistic	329282	2117	327165	NA	-0.000273745	0	FALSE
277.51	Lipoprotein disorders	277-277.99	Both	1	1	3	endocrine/metabolic	score_stand	NA	0.0203274	0.114634	1.02054	0.859253	logistic	326758	76	326682	NA	-0.000285078	0	FALSE
312	Conduct disorders	312-315.99	NA	1	0	5	mental disorders	score_stand	NA	0.0355012	0.203909	1.03614	0.861785	logistic	328079	24	328055	NA	-0.000264976	0	FALSE
759.1	Anomalies of endocrine glands, congenital	756-759.99	Both	1	1	15	congenital anomalies	score_stand	NA	0.0159998	0.0928461	1.01613	0.863181	logistic	328429	116	328313	NA	-0.000289675	0	FALSE
800.1	Fracture of neck of femur	800-809.99	Both	1	1	18	injuries & poisonings	score_stand	NA	0.0268168	0.155916	1.02718	0.863441	logistic	327519	41	327478	NA	-0.000286808	0	FALSE
290.11	Alzheimer's disease	290-292.99	Both	1	1	5	mental disorders	score_stand	NA	0.00402365	0.0234552	1.00403	0.863794	logistic	319074	1846	317228	NA	-0.000134397	0	FALSE
856	Vascular complications of surgery and medical procedures	850-859.99	Both	1	1	18	injuries & poisonings	score_stand	NA	-0.020137	0.117509	0.980064	0.863937	logistic	323848	73	323775	NA	-0.000422822	0	FALSE
193	Thyroid cancer	193-194.99, 226-227.99	NA	1	1	2	neoplasms	score_stand	NA	0.00742113	0.043318	1.00745	0.863974	logistic	327483	533	326950	NA	-0.000335231	0	FALSE
363.4	Choroidal degenerations	360-365.99	Both	1	1	7	sense organs	score_stand	NA	-0.0213329	0.124676	0.978893	0.86414	logistic	311000	65	310935	NA	-0.000224622	0	FALSE
337.1	Peripheral autonomic neuropathy	330-337.99, 341-349.99	Both	1	1	6	neurological	score_stand	NA	-0.0101113	0.0591907	0.98994	0.86436	logistic	310906	287	310619	NA	-0.000126774	0	FALSE
327.6	Circadian rhythm sleep disorder	327-328.99	Both	1	1	6	neurological	score_stand	NA	0.0166025	0.0980112	1.01674	0.865487	logistic	321140	104	321036	NA	-0.000462852	0	FALSE
627.2	Symptomatic menopause	626-628.99	Female	1	0	11	genitourinary	score_stand	NA	0.0122069	0.0723585	1.01228	0.866032	logistic	300445	191	300254	NA	-0.000191668	0	FALSE
798.1	Chronic fatigue syndrome	798-798.99	NA	1	1	17	symptoms	score_stand	NA	-0.00558377	0.0331779	0.994432	0.866349	logistic	323873	914	322959	NA	-0.000134354	0	FALSE
598.9	Other nonspecific findings on examination of urine	598-598.99	Both	1	0	11	genitourinary	score_stand	NA	-0.00941829	0.05605	0.990626	0.866557	logistic	329282	320	328962	NA	-0.000273745	0	FALSE
174.2	Breast cancer [male]	174-184.99, 610-610.99	Male	1	1	2	neoplasms	score_stand	NA	0.0203206	0.121024	1.02053	0.866658	logistic	303382	68	303314	NA	-0.000332567	0	FALSE
473.4	Voice disturbance	470-479.99	Both	1	1	9	respiratory	score_stand	NA	0.00471368	0.028105	1.00472	0.866806	logistic	309292	1272	308020	NA	-0.000171956	0	FALSE
871.2	Open wound of finger(s)	870-879.99	Both	1	1	18	injuries & poisonings	score_stand	NA	-0.0215017	0.128349	0.978728	0.866957	logistic	326516	61	326455	NA	-0.000365248	0	FALSE
704.11	Alopecia Areata	703-704.99	Both	1	1	13	dermatologic	score_stand	NA	0.0332615	0.199172	1.03382	0.867371	logistic	327383	25	327358	NA	-0.000350132	0	FALSE
557	Intestinal malabsorption (non-celiac)	555-564.99	Both	1	1	10	digestive	score_stand	NA	0.00803926	0.0481559	1.00807	0.867415	logistic	258155	431	257724	NA	0.000139495	0	FALSE
610.4	Benign neoplasm of breast	610-613.99	Female	1	1	11	genitourinary	score_stand	NA	0.00424255	0.025899	1.00425	0.86988	logistic	323648	1502	322146	NA	-0.000270966	0	FALSE
513.8	Disorders of diaphragm	513-513.99	Both	1	1	9	respiratory	score_stand	NA	0.0094247	0.057536	1.00947	0.869884	logistic	328755	303	328452	NA	-0.000301915	0	FALSE
732	Osteochondropathies	730-739.99	NA	1	0	14	musculoskeletal	score_stand	NA	0.006997	0.0427702	1.00702	0.87005	logistic	315518	547	314971	NA	-0.000405232	0	FALSE
735.3	Hallux valgus (Bunion)	735-739.99	Both	1	1	14	musculoskeletal	score_stand	NA	-0.00190898	0.0116744	0.998093	0.87011	logistic	323770	7636	316134	NA	-0.000465524	0	FALSE
530.7	Gastroesophageal laceration-hemorrhage syndrome	530-530.99, 532-532.99	Both	1	1	10	digestive	score_stand	NA	-0.0082666	0.0507904	0.991767	0.870708	logistic	276274	390	275884	NA	-0.000872867	0	FALSE
411	Ischemic Heart Disease	410-414.99	NA	1	0	8	circulatory system	score_stand	NA	-0.00087923	0.00545376	0.999121	0.871924	logistic	327671	41183	286488	NA	-0.000237996	0	FALSE
695.81	Erythema nodosum	690-697.99	Both	1	1	13	dermatologic	score_stand	NA	-0.0177665	0.110811	0.98239	0.87262	logistic	315362	82	315280	NA	4.14e-05	0	FALSE
415.1	Acute pulmonary heart disease	415-417.99	Both	1	0	8	circulatory system	score_stand	NA	0.0204691	0.127973	1.02068	0.872922	logistic	321809	61	321748	NA	-0.000295237	0	FALSE
433.1	Occlusion and stenosis of precerebral arteries	430-438.99	Both	1	0	8	circulatory system	score_stand	NA	0.00333882	0.0209871	1.00334	0.873598	logistic	316431	2302	314129	NA	-0.000170928	0	FALSE
646	Other complications of pregnancy NEC	646-646.99	Female	1	1	12	pregnancy complications	score_stand	NA	0.00604348	0.0381639	1.00606	0.874176	logistic	329282	702	328580	NA	-0.000273745	0	FALSE
375	Disorders of lacrimal system	375-379.99	NA	1	0	7	sense organs	score_stand	NA	0.00270474	0.0172604	1.00271	0.87548	logistic	323769	3407	320362	NA	-0.00035843	0	FALSE
614.33	Pelvic inflammatory disease, NOS	614-616.99	Female	1	1	11	genitourinary	score_stand	NA	-0.0091466	0.0584153	0.990895	0.875577	logistic	320318	295	320023	NA	-0.000163356	0	FALSE
348.2	Cerebral edema and compression of brain	330-337.99, 341-349.99	Both	1	1	6	neurological	score_stand	NA	-0.00675923	0.043567	0.993264	0.876706	logistic	311148	529	310619	NA	-0.000124658	0	FALSE
153	Colorectal cancer	150-159.99, 208-208.99	Both	1	0	2	neoplasms	score_stand	NA	0.00188218	0.0122641	1.00188	0.878027	logistic	295395	6874	288521	NA	0.000372001	0	FALSE
427.4	Cardiac arrest and ventricular fibrillation	426-427.99	Both	1	0	8	circulatory system	score_stand	NA	-0.00429539	0.0280379	0.995714	0.878241	logistic	289918	1286	288632	NA	-0.000409304	0	FALSE
426.91	Cardiac pacemaker in situ	426-427.99	Both	1	1	8	circulatory system	score_stand	NA	-0.00227969	0.0148954	0.997723	0.878361	logistic	293301	4669	288632	NA	-0.000391613	0	FALSE
800.4	Fracture of patella	800-809.99	Both	1	1	18	injuries & poisonings	score_stand	NA	-0.0123063	0.0804651	0.987769	0.878446	logistic	327633	155	327478	NA	-0.000290537	0	FALSE
870.4	Open wound of nose and sinus	870-879.99	Both	1	1	18	injuries & poisonings	score_stand	NA	0.0269314	0.1764	1.0273	0.878657	logistic	326487	32	326455	NA	-0.000362189	0	FALSE
597	Other disorders of urethra and urinary tract	595-597.99	NA	1	0	11	genitourinary	score_stand	NA	-0.00217059	0.0143055	0.997832	0.879399	logistic	316591	4987	311604	NA	-0.000440317	0	FALSE
510	Other diseases of lung	510-510.99	NA	1	1	9	respiratory	score_stand	NA	-0.00322765	0.0214437	0.996778	0.880356	logistic	329228	2200	327028	NA	-0.000248767	0	FALSE
276.42	Alkalosis	276-276.99	Both	1	1	3	endocrine/metabolic	score_stand	NA	-0.00737929	0.0491459	0.992648	0.880646	logistic	311115	416	310699	NA	-0.000379948	0	FALSE
961	Poisoning by other anti-infectives	960-979.99	NA	1	1	18	injuries & poisonings	score_stand	NA	-0.00605678	0.0405521	0.993962	0.881271	logistic	286986	613	286373	NA	-0.000651384	0	FALSE
276	Disorders of fluid, electrolyte, and acid-base balance	276-276.99	Both	1	0	3	endocrine/metabolic	score_stand	NA	0.00117886	0.00794523	1.00118	0.882048	logistic	327704	17005	310699	NA	-0.00032801	0	FALSE
617	Disorders secondary to childbirth, surgery, trauma	617-618.99	Female	1	0	11	genitourinary	score_stand	NA	0.00372758	0.0251558	1.00373	0.882201	logistic	329282	1595	327687	NA	-0.000273745	0	FALSE
723.1	Torticollis	720-724.99	Both	1	1	14	musculoskeletal	score_stand	NA	-0.0126902	0.0856767	0.98739	0.88225	logistic	323735	137	323598	NA	-0.000338291	0	FALSE
303.4	Somatoform disorder	295-306.99	Both	1	1	5	mental disorders	score_stand	NA	-0.0118422	0.0799902	0.988228	0.882307	logistic	297995	157	297838	NA	0.000214311	0	FALSE
214	Lipoma	214-215.99	NA	1	0	2	neoplasms	score_stand	NA	0.00176348	0.0119223	1.00177	0.88241	logistic	328618	7205	321413	NA	-0.000300199	0	FALSE
446.8	Thrombotic microangiopathy	440-449.99	Both	1	1	8	circulatory system	score_stand	NA	-0.0279569	0.190237	0.97243	0.883165	logistic	315899	28	315871	NA	-3.64e-05	0	FALSE
571.81	Portal hypertension	570-573.99	Both	1	1	10	digestive	score_stand	NA	0.00459332	0.0317635	1.0046	0.885019	logistic	313792	995	312797	NA	0.000120308	0	FALSE
556.1	Ulceration of intestine	555-564.99	Both	1	0	10	digestive	score_stand	NA	0.00430493	0.0297786	1.00431	0.885055	logistic	258855	1131	257724	NA	0.00014217	0	FALSE
180.3	Cervical intraepithelial neoplasia [CIN] [Cervical dysplasia]	174-184.99, 218-218.99, 792-792.99	Female	1	1	2	neoplasms	score_stand	NA	0.00336198	0.023286	1.00337	0.885202	logistic	298617	1875	296742	NA	-0.000116587	0	FALSE
281.12	Other vitamin B12 deficiency anemia	280-285.99	Both	1	1	4	hematopoietic	score_stand	NA	-0.00857804	0.0596813	0.991459	0.885713	logistic	298779	282	298497	NA	-0.000137415	0	FALSE
389.3	Degenerative and vascular disorders of ear	387-389.99	Both	1	1	7	sense organs	score_stand	NA	-0.008177	0.0579236	0.991856	0.887737	logistic	319651	300	319351	NA	-0.000520526	0	FALSE
756	Other congenital musculoskeletal anomalies	754-756.99	NA	1	0	15	congenital anomalies	score_stand	NA	0.00624734	0.0442767	1.00627	0.887793	logistic	328358	511	327847	NA	-0.000248397	0	FALSE
681.1	Cellulitis and abscess of fingers/toes	680-686.99	Both	1	1	13	dermatologic	score_stand	NA	-0.00481865	0.0345495	0.995193	0.889078	logistic	326234	842	325392	NA	-0.000345312	0	FALSE
564.1	Irritable Bowel Syndrome	555-564.99	NA	1	1	10	digestive	score_stand	NA	0.00147978	0.0107702	1.00148	0.890718	logistic	266690	8966	257724	NA	0.000169185	0	FALSE
704.2	Hirsutism	703-704.99	Both	0	1	13	dermatologic	score_stand	NA	-0.025716	0.189182	0.974612	0.891875	logistic	327386	28	327358	NA	-0.000352662	0	FALSE
726	Peripheral enthesopathies and allied syndromes	725-729.99	NA	1	0	14	musculoskeletal	score_stand	NA	0.00113687	0.00839815	1.00114	0.892318	logistic	320178	14900	305278	NA	-0.000263396	0	FALSE
773	Pain in limb	773-773.99	NA	1	0	17	symptoms	score_stand	NA	0.0274479	0.207737	1.02783	0.894883	logistic	329282	23	329259	NA	-0.000273745	0	FALSE
364.1	Corneal opacity	360-365.99	Both	0	1	7	sense organs	score_stand	NA	-0.00963849	0.073689	0.990408	0.895934	logistic	311120	185	310935	NA	-0.000225709	0	FALSE
110.12	Althete's foot	110-118.99	Both	1	1	1	infectious diseases	score_stand	NA	0.00921659	0.071711	1.00926	0.897734	logistic	325594	195	325399	NA	-0.000131326	0	FALSE
337	Disorders of the autonomic nervous system	330-337.99, 341-349.99	NA	1	0	6	neurological	score_stand	NA	0.00555849	0.0433484	1.00557	0.897968	logistic	311152	533	310619	NA	-0.000115926	0	FALSE
704	Diseases of hair and hair follicles	703-704.99	Both	1	0	13	dermatologic	score_stand	NA	-0.00542661	0.0427569	0.994588	0.899005	logistic	327907	549	327358	NA	-0.000355179	0	FALSE
722.7	Intervertebral disc disorder with myelopathy	720-724.99	Both	1	1	14	musculoskeletal	score_stand	NA	-0.01933	0.15477	0.980856	0.900606	logistic	323640	42	323598	NA	-0.000336964	0	FALSE
726.4	Calcaneal spur; Exostosis NOS	725-729.99	Both	1	1	14	musculoskeletal	score_stand	NA	-0.00401996	0.0323047	0.995988	0.900968	logistic	306241	963	305278	NA	-0.000333918	0	FALSE
519.9	Symptoms involving respiratory system and other chest symptoms	519-519.99	Both	1	1	9	respiratory	score_stand	NA	-0.0062705	0.0507269	0.993749	0.901622	logistic	313732	390	313342	NA	-3.69e-05	0	FALSE
579	Other symptoms involving abdomen and pelvis	578-579.99	NA	1	0	10	digestive	score_stand	NA	-0.00246182	0.0201953	0.997541	0.902978	logistic	299880	2480	297400	NA	-3.34e-05	0	FALSE
687.4	Disturbance of skin sensation	687-687.99	Both	0	1	13	dermatologic	score_stand	NA	-0.00191105	0.0159505	0.998091	0.904632	logistic	324700	3983	320717	NA	-0.000194574	0	FALSE
341	Other demyelinating diseases of central nervous system	330-337.99, 341-349.99	NA	1	1	6	neurological	score_stand	NA	-0.00736344	0.0618566	0.992664	0.905243	logistic	310881	262	310619	NA	-0.000124021	0	FALSE
555.2	Ulcerative colitis	555-564.99	Both	1	0	10	digestive	score_stand	NA	0.0019225	0.0161854	1.00192	0.90545	logistic	261601	3877	257724	NA	0.000141635	0	FALSE
591	Urinary tract infection	590-593.99	NA	1	1	11	genitourinary	score_stand	NA	-0.000872555	0.00741071	0.999128	0.906272	logistic	311672	19740	291932	NA	-0.000655604	0	FALSE
519.1	Tracheostomy complications	519-519.99	Both	0	1	9	respiratory	score_stand	NA	0.00962634	0.0854699	1.00967	0.910325	logistic	313479	137	313342	NA	-3.13e-05	0	FALSE
315.2	Speech and language disorder	312-315.99	Both	1	1	5	mental disorders	score_stand	NA	-0.00874674	0.0777774	0.991291	0.91046	logistic	328221	166	328055	NA	-0.000267035	0	FALSE
698	Pruritus and related conditions	698-699.99	NA	1	1	13	dermatologic	score_stand	NA	0.00339199	0.0302785	1.0034	0.910802	logistic	329282	1094	328188	NA	-0.000273745	0	FALSE
755.1	Congenital deformities of feet	754-756.99	Both	1	1	15	congenital anomalies	score_stand	NA	0.00643802	0.0585314	1.00646	0.912415	logistic	328139	292	327847	NA	-0.00025044	0	FALSE
800.2	Fracture of unspecified part of femur	800-809.99	Both	1	1	18	injuries & poisonings	score_stand	NA	0.0209221	0.192053	1.02114	0.913251	logistic	327505	27	327478	NA	-0.000287647	0	FALSE
930	Allergic reaction to food	930-949.99	NA	1	1	18	injuries & poisonings	score_stand	NA	0.00683158	0.0636067	1.00685	0.914469	logistic	323107	247	322860	NA	-0.000150641	0	FALSE
981	Toxic effect of (non-ethyl) alcohol and petroleum and other solvents	981-989.99	NA	1	1	18	injuries & poisonings	score_stand	NA	-0.00802763	0.0750902	0.992005	0.914863	logistic	329012	178	328834	NA	-0.000297852	0	FALSE
283.2	Non-autoimmune hemolytic anemias	280-285.99	Both	1	0	4	hematopoietic	score_stand	NA	0.0236516	0.223418	1.02393	0.915691	logistic	298517	20	298497	NA	-0.000131789	0	FALSE
254	Diseases of thymus gland	251-259.99	Both	1	1	3	endocrine/metabolic	score_stand	NA	-0.0196816	0.186377	0.980511	0.915899	logistic	323230	29	323201	NA	-0.000322776	0	FALSE
530.13	Barrett's esophagus	530-530.99, 532-532.99	Both	1	1	10	digestive	score_stand	NA	0.00147081	0.0140489	1.00147	0.91662	logistic	281085	5201	275884	NA	-0.000837981	0	FALSE
380.1	Otitis externa	380-380.99	Both	0	1	7	sense organs	score_stand	NA	-0.00398342	0.0385494	0.996025	0.917699	logistic	328188	676	327512	NA	-0.000281968	0	FALSE
204.21	Myeloid leukemia, acute	200-204.99	Both	1	1	2	neoplasms	score_stand	NA	-0.00443722	0.0431498	0.995573	0.918096	logistic	323218	540	322678	NA	-0.000216942	0	FALSE
389.5	Disorders of acoustic nerve	387-389.99	Both	1	1	7	sense organs	score_stand	NA	-0.0148754	0.146298	0.985235	0.919011	logistic	319398	47	319351	NA	-0.000520365	0	FALSE
255.1	Adrenal hyperfunction	251-259.99	Both	1	0	3	endocrine/metabolic	score_stand	NA	0.00654566	0.0644229	1.00657	0.919071	logistic	323442	241	323201	NA	-0.000317633	0	FALSE
346.1	Nonspecific abnormal findings on radiological and other examination of skull and head	330-337.99, 341-349.99	Both	0	1	6	neurological	score_stand	NA	-0.00646269	0.0640119	0.993558	0.919582	logistic	310864	245	310619	NA	-0.000122231	0	FALSE
366.2	Senile cataract	366-366.99	Both	1	1	7	sense organs	score_stand	NA	0.000859089	0.0085925	1.00086	0.920359	logistic	306605	14826	291779	NA	-0.000119438	0	FALSE
520.1	Hereditary disturbances in tooth structure	520-526.99	Both	1	1	10	digestive	score_stand	NA	-0.0147309	0.147698	0.985377	0.920553	logistic	317930	46	317884	NA	-0.000305324	0	FALSE
711.3	Behcet's syndrome	710-716.99	Both	1	1	14	musculoskeletal	score_stand	NA	0.0170327	0.171606	1.01718	0.920936	logistic	322058	34	322024	NA	-0.000214018	0	FALSE
263	Other nutritional deficiency	260-264.99	NA	1	1	3	endocrine/metabolic	score_stand	NA	-0.0124454	0.125396	0.987632	0.92094	logistic	322155	64	322091	NA	3.3e-05	0	FALSE
722.3	Schmorl's nodes	720-724.99	Both	1	1	14	musculoskeletal	score_stand	NA	-0.0108969	0.110792	0.989162	0.921651	logistic	323680	82	323598	NA	-0.000337627	0	FALSE
470	Septal Deviations/Turbinate Hypertrophy	470-479.99	NA	1	1	9	respiratory	score_stand	NA	0.00141949	0.0144928	1.00142	0.921977	logistic	312874	4854	308020	NA	-0.000162622	0	FALSE
180	Cervical cancer and dysplasia	174-184.99, 218-218.99, 792-792.99	Female	1	0	2	neoplasms	score_stand	NA	0.00101267	0.0103512	1.00101	0.922067	logistic	306434	9692	296742	NA	-8.06e-05	0	FALSE
199	Neoplasm of uncertain behavior	195-199.99	Both	1	0	2	neoplasms	score_stand	NA	0.00237224	0.0242667	1.00238	0.922125	logistic	301012	1711	299301	NA	-0.00021574	0	FALSE
180.1	Cervical cancer	174-184.99, 218-218.99, 792-792.99	Female	1	1	2	neoplasms	score_stand	NA	-0.00111181	0.0114789	0.998889	0.92284	logistic	304649	7907	296742	NA	-0.000118549	0	FALSE
790.1	Elevated sedimentation rate	790-790.99	Both	0	1	17	symptoms	score_stand	NA	0.00958516	0.0989919	1.00963	0.922863	logistic	328002	102	327900	NA	-0.000263264	0	FALSE
740.3	Osteoarthrosis involving more than one site, but not specified as generalized	740-740.99	Both	1	1	14	musculoskeletal	score_stand	NA	-0.0108663	0.112246	0.989193	0.922879	logistic	270784	80	270704	NA	0.000277047	0	FALSE
613.8	Other specified disorders of breast	613-613.99	Both	1	1	11	genitourinary	score_stand	NA	0.00471095	0.04908	1.00472	0.923532	logistic	327784	416	327368	NA	-0.000277821	0	FALSE
367	Disorders of refraction and accommodation; blindness and low vision	367-367.99	NA	1	0	7	sense organs	score_stand	NA	0.0011714	0.0123397	1.00117	0.924371	logistic	329282	6746	322536	NA	-0.000273745	0	FALSE
513.4	Hyperventilation	513-513.99	Both	1	1	9	respiratory	score_stand	NA	0.00518188	0.0551391	1.0052	0.925126	logistic	328781	329	328452	NA	-0.000305345	0	FALSE
789	Nausea and vomiting	789-789.99	NA	1	0	17	symptoms	score_stand	NA	0.000729536	0.00777043	1.00073	0.9252	logistic	329282	17582	311700	NA	-0.000273745	0	FALSE
531.1	Hemorrhage from gastrointestinal ulcer	531-531.99	Both	1	1	10	digestive	score_stand	NA	-0.00319458	0.0343861	0.996811	0.92598	logistic	320282	851	319431	NA	-0.000495272	0	FALSE
595	Hydronephrosis	594-595.99	NA	1	1	11	genitourinary	score_stand	NA	0.00232021	0.0249961	1.00232	0.926044	logistic	321864	1612	320252	NA	-0.000296902	0	FALSE
289.5	Diseases of spleen	288-289.99	Both	0	1	4	hematopoietic	score_stand	NA	0.00311612	0.033605	1.00312	0.92612	logistic	318448	889	317559	NA	1.57e-05	0	FALSE
452	Other venous embolism and thrombosis	450-457.99	NA	1	0	8	circulatory system	score_stand	NA	0.00443479	0.0483254	1.00444	0.926881	logistic	298639	429	298210	NA	-0.000542212	0	FALSE
425.12	Other hypertrophic cardiomyopathy	420-425.99	Both	1	1	8	circulatory system	score_stand	NA	-0.00531802	0.0579952	0.994696	0.926938	logistic	324322	299	324023	NA	-0.000302766	0	FALSE
1014	Effects of heat, cold and air pressure	NA	Both	1	0	0	NULL	score_stand	NA	-0.0110442	0.121584	0.989017	0.927624	logistic	329282	68	329214	NA	-0.000273745	0	FALSE
691	Congenital anomalies of skin	690-697.99	Both	1	0	13	dermatologic	score_stand	NA	-0.00726372	0.080684	0.992763	0.928266	logistic	315434	154	315280	NA	4.19e-05	0	FALSE
365.2	Primary angle-closure glaucoma	360-365.99	Both	1	1	7	sense organs	score_stand	NA	0.00246941	0.0277895	1.00247	0.929192	logistic	312240	1305	310935	NA	-0.000216771	0	FALSE
270.35	Macroglobulinemia	269-270.99	Both	1	1	3	endocrine/metabolic	score_stand	NA	-0.0081713	0.0925712	0.991862	0.929662	logistic	327887	117	327770	NA	-0.000161551	0	FALSE
187.1	Malignant neoplasm of unspecified male genital organ	185-187.99, 222-222.99	Male	1	1	2	neoplasms	score_stand	NA	-0.00101752	0.0115585	0.998983	0.929851	logistic	322848	7813	315035	NA	-0.000158869	0	FALSE
840.3	Joint/ligament sprain	840-848.99	Both	1	1	18	injuries & poisonings	score_stand	NA	-0.00464259	0.0528006	0.995368	0.929935	logistic	328822	360	328462	NA	-0.00020998	0	FALSE
280.2	Iron deficiency anemia secondary to blood loss (chronic)	280-285.99	Both	1	1	4	hematopoietic	score_stand	NA	0.00348417	0.0396748	1.00349	0.930021	logistic	299134	637	298497	NA	-0.000130969	0	FALSE
426.3	Bundle branch block	426-427.99	Both	1	0	8	circulatory system	score_stand	NA	-0.00133224	0.015491	0.998669	0.931466	logistic	292923	4291	288632	NA	-0.000396402	0	FALSE
601.4	Balanoposthitis	185-187.99, 796-796.99, 600-602.99	Male	1	1	11	genitourinary	score_stand	NA	0.00421313	0.0499301	1.00422	0.932754	logistic	297838	403	297435	NA	-0.000626893	0	FALSE
433.21	Cerebral artery occlusion, with cerebral infarction	430-438.99	Both	1	1	8	circulatory system	score_stand	NA	-0.0011935	0.0142175	0.998807	0.933099	logistic	319205	5076	314129	NA	-0.000191907	0	FALSE
385.5	Tympanosclerosis and middle ear disease related to otitis media	381-385.99	Both	1	1	7	sense organs	score_stand	NA	-0.00535901	0.064119	0.994655	0.933391	logistic	325148	244	324904	NA	-0.000321464	0	FALSE
380	Disorders of external ear	380-380.99	Both	1	1	7	sense organs	score_stand	NA	0.00309864	0.0372925	1.0031	0.93378	logistic	328234	722	327512	NA	-0.000276032	0	FALSE
428.3	Heart failure with reduced EF [Systolic or combined heart failure]	428-429.99	Both	1	1	8	circulatory system	score_stand	NA	0.00877761	0.107785	1.00882	0.935095	logistic	319478	86	319392	NA	-0.000135848	0	FALSE
669	Complications of labor and delivery NEC	660-669.99	Female	1	1	12	pregnancy complications	score_stand	NA	0.00383669	0.0473877	1.00384	0.935471	logistic	329282	455	328827	NA	-0.000273745	0	FALSE
333.8	Other degenerative diseases of the basal ganglia	330-337.99, 341-349.99	Both	1	1	6	neurological	score_stand	NA	0.00573965	0.0724539	1.00576	0.936859	logistic	310810	191	310619	NA	-0.000117266	0	FALSE
626.2	Dysmenorrhea	626-628.99	Female	1	0	11	genitourinary	score_stand	NA	-0.00206019	0.0268294	0.997942	0.938792	logistic	301676	1422	300254	NA	-0.000210277	0	FALSE
528.3	Cellulitis and abscess of oral soft tissues	527-529.99	Both	1	1	10	digestive	score_stand	NA	0.00473935	0.0618386	1.00475	0.938909	logistic	324500	262	324238	NA	-0.000261851	0	FALSE
965.1	Opiates and related narcotics causing adverse effects in therapeutic use	960-979.99	Both	0	1	18	injuries & poisonings	score_stand	NA	-0.00133841	0.0175117	0.998662	0.939077	logistic	289703	3330	286373	NA	-0.00063433	0	FALSE
612.2	Hypertrophy of breast (Gynecomastia)	610-613.99	Both	1	1	11	genitourinary	score_stand	NA	0.00266269	0.0348672	1.00267	0.939128	logistic	322971	825	322146	NA	-0.00027197	0	FALSE
686.2	Impetigo	680-686.99	Both	0	1	13	dermatologic	score_stand	NA	0.0110902	0.145837	1.01115	0.939383	logistic	325439	47	325392	NA	-0.000339335	0	FALSE
594.2	Calculus of lower urinary tract	594-595.99	Both	1	1	11	genitourinary	score_stand	NA	0.0021866	0.0288433	1.00219	0.93957	logistic	321465	1213	320252	NA	-0.00029996	0	FALSE
427.7	Tachycardia NOS	426-427.99	Both	1	1	8	circulatory system	score_stand	NA	0.00114346	0.0156126	1.00114	0.941615	logistic	292808	4176	288632	NA	-0.000398943	0	FALSE
426.24	Atrioventricular block, complete	426-427.99	Both	1	1	8	circulatory system	score_stand	NA	0.00202517	0.0278662	1.00203	0.942065	logistic	289936	1304	288632	NA	-0.000392386	0	FALSE
480	Pneumonia	480-488.99	NA	1	0	9	respiratory	score_stand	NA	-0.000541111	0.00745134	0.999459	0.942109	logistic	328399	19522	308877	NA	-0.000222746	0	FALSE
149.2	Cancer of nasopharynx	140-149.99, 210-210.99	Both	1	1	2	neoplasms	score_stand	NA	-0.0106119	0.147526	0.989444	0.942656	logistic	326408	46	326362	NA	-0.000203653	0	FALSE
623	Hypertrophy of female genital organs	620-623.99	Female	1	1	11	genitourinary	score_stand	NA	-0.00199595	0.0280275	0.998006	0.943228	logistic	317773	1289	316484	NA	-0.00041647	0	FALSE
559	Ileostomy status	555-564.99	Both	1	1	10	digestive	score_stand	NA	-0.00146846	0.0208273	0.998533	0.94379	logistic	260056	2332	257724	NA	0.000122738	0	FALSE
464	Acute sinusitis	460-469.99	Both	1	1	9	respiratory	score_stand	NA	-0.00455182	0.0649356	0.995459	0.944116	logistic	326124	238	325886	NA	-0.000291258	0	FALSE
367.9	Blindness and low vision	367-367.99	Both	1	1	7	sense organs	score_stand	NA	0.00198688	0.0287592	1.00199	0.944921	logistic	323751	1215	322536	NA	-0.000309633	0	FALSE
790.6	Other abnormal blood chemistry	790-790.99	Both	0	1	17	symptoms	score_stand	NA	0.00237416	0.0346772	1.00238	0.945416	logistic	328735	835	327900	NA	-0.000259926	0	FALSE
293.1	Swelling, mass, or lump in head and neck [Space-occupying lesion, intracranial NOS]	293-293.99	Both	0	1	5	mental disorders	score_stand	NA	0.00195531	0.0287516	1.00196	0.94578	logistic	327128	1215	325913	NA	-0.000342313	0	FALSE
735	Acquired foot deformities	735-739.99	NA	1	0	14	musculoskeletal	score_stand	NA	-0.000641986	0.00961616	0.999358	0.946772	logistic	327525	11391	316134	NA	-0.00044454	0	FALSE
222	Benign neoplasm of male genital organs	185-187.99, 222-222.99	Male	1	1	2	neoplasms	score_stand	NA	0.00481782	0.072173	1.00483	0.946778	logistic	315227	192	315035	NA	-0.000174679	0	FALSE
433.12	Cerebral atherosclerosis	430-438.99	Both	1	1	8	circulatory system	score_stand	NA	-0.00287329	0.0433527	0.997131	0.947157	logistic	314665	536	314129	NA	-0.000182328	0	FALSE
252.1	Hyperparathyroidism	251-259.99	NA	1	1	3	endocrine/metabolic	score_stand	NA	-0.00173105	0.0267407	0.99827	0.948385	logistic	324611	1410	323201	NA	-0.000324886	0	FALSE
540	Appendiceal conditions	540-540.99	NA	1	0	10	digestive	score_stand	NA	0.00163466	0.0255433	1.00164	0.948974	logistic	329282	1541	327741	NA	-0.000273745	0	FALSE
507	Pleurisy; pleural effusion	500-509.99	NA	1	1	9	respiratory	score_stand	NA	0.000585971	0.00922422	1.00059	0.949348	logistic	319788	12438	307350	NA	-0.000493313	0	FALSE
751.21	Cystic kidney disease	750-751.99	Both	1	1	15	congenital anomalies	score_stand	NA	0.00277436	0.0437263	1.00278	0.94941	logistic	327013	524	326489	NA	-0.00029295	0	FALSE
749.1	Cleft palate	747-759.99	Both	1	1	15	congenital anomalies	score_stand	NA	0.0105056	0.16933	1.01056	0.950529	logistic	322089	35	322054	NA	-0.000308832	0	FALSE
793.2	Nonspecific abnormal findings on radiological and other examination of other intrathoracic organs (echocardiogram, etc)	793-793.99	Both	0	0	17	symptoms	score_stand	NA	-0.00179772	0.0293063	0.998204	0.951087	logistic	329282	1173	328109	NA	-0.000273745	0	FALSE
313.2	Tics and stuttering	312-315.99	Both	1	1	5	mental disorders	score_stand	NA	-0.0100554	0.1671	0.989995	0.952015	logistic	328091	36	328055	NA	-0.00026634	0	FALSE
191	Manlignant and unknown neoplasms of brain and nervous system	224-225.99, 190-192.99	NA	1	0	2	neoplasms	score_stand	NA	0.0017796	0.030118	1.00178	0.952882	logistic	327687	1107	326580	NA	-0.000254397	0	FALSE
359	Muscular dystrophies and other myopathies	356-359.99	NA	1	0	6	neurological	score_stand	NA	-0.0028389	0.0484982	0.997165	0.953322	logistic	326280	426	325854	NA	-0.000298332	0	FALSE
346.3	Nonspecific abnormal findings in cerebrospinal fluid	330-337.99, 341-349.99	Both	0	1	6	neurological	score_stand	NA	-0.00905766	0.156362	0.990983	0.953806	logistic	310660	41	310619	NA	-0.000121236	0	FALSE
287.2	Allergic purpura	286-287.99	Both	1	1	4	hematopoietic	score_stand	NA	-0.00711979	0.12716	0.992905	0.955349	logistic	324723	62	324661	NA	-7.18e-06	0	FALSE
204.2	Myeloid leukemia	200-204.99	Both	1	0	2	neoplasms	score_stand	NA	0.0020584	0.0368446	1.00206	0.955448	logistic	323418	740	322678	NA	-0.000209498	0	FALSE
368.3	Anisometropia	368-368.99	Both	1	1	7	sense organs	score_stand	NA	0.00269804	0.0489401	1.0027	0.956035	logistic	323581	419	323162	NA	-0.000298436	0	FALSE
250.1	Type 1 diabetes	249-250.99	Both	1	0	3	endocrine/metabolic	score_stand	NA	-0.000951228	0.0176383	0.999049	0.956991	logistic	303410	3260	300150	NA	-0.000479815	0	FALSE
411.1	Unstable angina (intermediate coronary syndrome)	410-414.99	Both	1	1	8	circulatory system	score_stand	NA	-0.000688666	0.013352	0.999312	0.958865	logistic	292313	5825	286488	NA	-0.000278018	0	FALSE
420.1	Myocarditis	420-425.99	Both	1	1	8	circulatory system	score_stand	NA	0.00382563	0.0743362	1.00383	0.958956	logistic	324204	181	324023	NA	-0.000299526	0	FALSE
872	Traumatic amputation	870-879.99	Both	1	1	18	injuries & poisonings	score_stand	NA	0.00229194	0.0456667	1.00229	0.959972	logistic	326936	481	326455	NA	-0.000359432	0	FALSE
456	Chronic venous insufficiency [CVI]	450-457.99	Both	1	1	8	circulatory system	score_stand	NA	0.00223054	0.0447825	1.00223	0.960275	logistic	298710	500	298210	NA	-0.000542744	0	FALSE
695.22	Pemphigus and pemphigoid	690-697.99	Both	1	1	13	dermatologic	score_stand	NA	0.00392986	0.0800934	1.00394	0.960867	logistic	315436	156	315280	NA	4.52e-05	0	FALSE
350.6	Disturbances of sensation of smell and taste	350-350.99	Both	0	1	6	neurological	score_stand	NA	0.00413361	0.085677	1.00414	0.96152	logistic	326855	136	326719	NA	-0.000396259	0	FALSE
516.1	Hemoptysis	516-516.99	Both	1	1	9	respiratory	score_stand	NA	0.000913868	0.0192196	1.00091	0.962076	logistic	329145	2739	326406	NA	-0.00027202	0	FALSE
610	Benign mammary dysplasias	610-613.99	Female	1	0	11	genitourinary	score_stand	NA	-0.000880838	0.0193554	0.99912	0.963702	logistic	324858	2712	322146	NA	-0.000290684	0	FALSE
223	Benign neoplasm of kidney and other urinary organs	210-229.99	NA	1	1	2	neoplasms	score_stand	NA	-0.0027107	0.0596691	0.997293	0.963766	logistic	287413	282	287131	NA	-0.000247698	0	FALSE
351	Other peripheral nerve disorders	351-355.99	NA	1	1	6	neurological	score_stand	NA	-0.000374465	0.00836903	0.999626	0.964311	logistic	326469	15048	311421	NA	-0.000181119	0	FALSE
352.2	Facial nerve disorders [CN7]	351-355.99	Both	1	1	6	neurological	score_stand	NA	-0.00125943	0.0281688	0.998741	0.964338	logistic	312689	1268	311421	NA	-0.00020493	0	FALSE
292.12	Symbolic dysfunction	290-292.99	Both	1	1	5	mental disorders	score_stand	NA	0.00687257	0.156193	1.0069	0.964904	logistic	317269	41	317228	NA	-0.000144665	0	FALSE
535.1	Acute gastritis	535-537.99	Both	1	1	10	digestive	score_stand	NA	-0.00167049	0.0381722	0.998331	0.965094	logistic	279074	691	278383	NA	-5.97e-06	0	FALSE
694	Dyschromia and Vitiligo	690-697.99	NA	1	0	13	dermatologic	score_stand	NA	-0.00113202	0.0261291	0.998869	0.965443	logistic	316754	1474	315280	NA	3.91e-05	0	FALSE
618.2	Uterine/Uterovaginal prolapse	617-618.99	Female	1	1	11	genitourinary	score_stand	NA	-0.000557605	0.0130232	0.999443	0.965848	logistic	321999	6149	315850	NA	-0.000143626	0	FALSE
383	Otosclerosis	381-385.99	NA	1	1	7	sense organs	score_stand	NA	0.00232495	0.0566452	1.00233	0.967261	logistic	325216	312	324904	NA	-0.000318474	0	FALSE
333.3	Tics and choreas	330-337.99, 341-349.99	Both	1	1	6	neurological	score_stand	NA	0.00581235	0.142752	1.00583	0.967522	logistic	310668	49	310619	NA	-0.00012015	0	FALSE
426.9	Cardiac pacemaker/device in situ	426-427.99	Both	1	0	8	circulatory system	score_stand	NA	-0.000578027	0.0144213	0.999422	0.968028	logistic	293620	4988	288632	NA	-0.000376929	0	FALSE
681	Superficial cellulitis and abscess	680-686.99	Both	1	0	13	dermatologic	score_stand	NA	-0.00115818	0.0297603	0.998842	0.968957	logistic	326527	1135	325392	NA	-0.000342359	0	FALSE
594	Urinary calculus	594-595.99	Both	1	0	11	genitourinary	score_stand	NA	0.000432465	0.0111732	1.00043	0.969125	logistic	328535	8283	320252	NA	-0.000296364	0	FALSE
701.2	Scar conditions and fibrosis of skin	700-701.99	Both	1	1	13	dermatologic	score_stand	NA	-0.000673887	0.0187846	0.999326	0.971382	logistic	325226	2864	322362	NA	-0.000206508	0	FALSE
733.2	Cyst of bone	730-739.99	Both	1	1	14	musculoskeletal	score_stand	NA	0.00365922	0.103791	1.00367	0.971876	logistic	315064	93	314971	NA	-0.000411861	0	FALSE
745	Pain in joint	745-745.99	NA	1	1	14	musculoskeletal	score_stand	NA	-0.000797204	0.0228463	0.999203	0.972164	logistic	329282	1928	327354	NA	-0.000273745	0	FALSE
562.1	Diverticulosis	555-564.99	Both	1	1	10	digestive	score_stand	NA	0.00141062	0.0411665	1.00141	0.972665	logistic	258315	591	257724	NA	0.000132181	0	FALSE
189.2	Cancer of bladder	188-189.99	Both	1	0	2	neoplasms	score_stand	NA	-0.000570243	0.0168828	0.99943	0.973055	logistic	327492	3590	323902	NA	-0.000353516	0	FALSE
628	Ovarian cyst	626-628.99	Female	1	1	11	genitourinary	score_stand	NA	-0.000442495	0.0144383	0.999558	0.975551	logistic	305240	4986	300254	NA	-0.000218406	0	FALSE
261.2	Vitamin B-complex deficiencies	260-264.99	Both	1	1	3	endocrine/metabolic	score_stand	NA	0.000646685	0.0220263	1.00065	0.976578	logistic	324169	2078	322091	NA	3.39e-05	0	FALSE
516	Abnormal sputum	516-516.99	NA	1	0	9	respiratory	score_stand	NA	0.000541072	0.0187619	1.00054	0.976993	logistic	329282	2876	326406	NA	-0.000273745	0	FALSE
41.4	E. coli	010-041.99	Both	1	1	1	infectious diseases	score_stand	NA	-0.000381149	0.0137948	0.999619	0.977957	logistic	314323	5379	308944	NA	-0.000189805	0	FALSE
480.3	Pneumonia due to fungus (mycoses)	480-488.99	Both	1	1	9	respiratory	score_stand	NA	-0.0016312	0.068013	0.99837	0.980866	logistic	309094	217	308877	NA	-0.000213447	0	FALSE
586.3	Vascular disorders of kidney/hypertrophy	580-590.99	Both	1	1	11	genitourinary	score_stand	NA	-0.00186612	0.0799394	0.998136	0.981376	logistic	299853	157	299696	NA	-0.000540668	0	FALSE
656	Other perinatal conditions of fetus or newborn	656-656.99	Both	1	0	12	pregnancy complications	score_stand	NA	0.00231786	0.0998846	1.00232	0.981486	logistic	329282	101	329181	NA	-0.000273745	0	FALSE
727.1	Synovitis and tenosynovitis	725-729.99	Both	1	1	14	musculoskeletal	score_stand	NA	-0.000805124	0.0367764	0.999195	0.982534	logistic	306020	742	305278	NA	-0.000329161	0	FALSE
379.5	Disorders of iris and ciliary body	375-379.99	Both	1	0	7	sense organs	score_stand	NA	-0.00086028	0.0427466	0.99914	0.983944	logistic	320912	550	320362	NA	-0.000367032	0	FALSE
340	Migraine	339-340.99	NA	1	0	6	neurological	score_stand	NA	0.000291113	0.0145946	1.00029	0.984086	logistic	319739	4783	314956	NA	-0.000399228	0	FALSE
575.9	Nonspecific abnormal findings on radiological and other examination of biliary tract	574-576.99	Both	1	1	10	digestive	score_stand	NA	-0.000772623	0.0406122	0.999228	0.984822	logistic	306716	609	306107	NA	-0.000529917	0	FALSE
569.2	Gastrointestinal complications	565-569.99	Both	1	1	10	digestive	score_stand	NA	-0.00067984	0.0361698	0.99932	0.985004	logistic	298460	768	297692	NA	-0.000394897	0	FALSE
443.8	Other specified peripheral vascular diseases	440-449.99	Both	1	1	8	circulatory system	score_stand	NA	0.00212864	0.116448	1.00213	0.985416	logistic	315945	74	315871	NA	-3.53e-05	0	FALSE
754	Congenital musculoskeletal deformities of spine	754-756.99	NA	1	0	15	congenital anomalies	score_stand	NA	0.000937891	0.0513574	1.00094	0.98543	logistic	328227	380	327847	NA	-0.000251706	0	FALSE
191.11	Cancer of brain	224-225.99, 190-192.99	Both	1	1	2	neoplasms	score_stand	NA	-0.00062056	0.0344252	0.99938	0.985618	logistic	327427	847	326580	NA	-0.00025883	0	FALSE
425.8	Other cardiomyopathy	420-425.99	Both	1	1	8	circulatory system	score_stand	NA	0.00191482	0.108678	1.00192	0.985943	logistic	324108	85	324023	NA	-0.000300286	0	FALSE
613.9	Breast disorder NOS	613-613.99	Both	1	1	11	genitourinary	score_stand	NA	-0.00126848	0.0732563	0.998732	0.986185	logistic	327555	187	327368	NA	-0.000279235	0	FALSE
380.4	Impacted cerumen	380-380.99	Both	0	1	7	sense organs	score_stand	NA	-0.000770806	0.0465065	0.999229	0.986776	logistic	327976	464	327512	NA	-0.000278274	0	FALSE
694.2	Other dyschromia	690-697.99	Both	1	1	13	dermatologic	score_stand	NA	-0.000482949	0.0293947	0.999517	0.986891	logistic	316443	1163	315280	NA	4.1e-05	0	FALSE
370	Keratitis	369-374.99	Both	1	0	7	sense organs	score_stand	NA	0.000846506	0.0526808	1.00085	0.98718	logistic	319254	361	318893	NA	-0.000150502	0	FALSE
250.24	Type 2 diabetes with neurological manifestations	249-250.99	Both	1	1	3	endocrine/metabolic	score_stand	NA	-0.00237372	0.152917	0.997629	0.987615	logistic	300193	43	300150	NA	-0.000481787	0	FALSE
386.3	Labyrinthitis	386-386.99	Both	1	1	7	sense organs	score_stand	NA	-0.000481073	0.0310046	0.999519	0.98762	logistic	319924	1044	318880	NA	-6.21e-05	0	FALSE
315	Develomental delays and disorders	312-315.99	Both	1	0	5	mental disorders	score_stand	NA	0.000464466	0.0316046	1.00046	0.988275	logistic	329061	1006	328055	NA	-0.000265408	0	FALSE
713	Arthropathy associated with other disorders classified elsewhere	710-716.99	NA	1	0	14	musculoskeletal	score_stand	NA	0.00119248	0.0814315	1.00119	0.988316	logistic	322175	151	322024	NA	-0.000212499	0	FALSE
8.6	Viral Enteritis	001-009.99	Both	1	1	1	infectious diseases	score_stand	NA	0.000353192	0.0283315	1.00035	0.990053	logistic	325273	1252	324021	NA	-0.000171023	0	FALSE
1000	Burns	NA	Both	1	0	0	NULL	score_stand	NA	0.000444972	0.0419233	1.00045	0.991531	logistic	329282	571	328711	NA	-0.000273745	0	FALSE
38.1	Gram negative septicemia	010-041.99	Both	1	1	1	infectious diseases	score_stand	NA	0.000398476	0.0452711	1.0004	0.992977	logistic	309434	490	308944	NA	-0.000168007	0	FALSE
473.1	Chronic laryngitis	470-479.99	Both	1	1	9	respiratory	score_stand	NA	-0.00086082	0.0990832	0.99914	0.993068	logistic	308122	102	308020	NA	-0.000177337	0	FALSE
871	Open wounds of extremities	870-879.99	Both	1	0	18	injuries & poisonings	score_stand	NA	0.000240327	0.0302756	1.00024	0.993666	logistic	327552	1097	326455	NA	-0.000363246	0	FALSE
289.9	Abnormality of red blood cells	288-289.99	Both	1	1	4	hematopoietic	score_stand	NA	0.000650656	0.0913866	1.00065	0.994319	logistic	317679	120	317559	NA	1.01e-05	0	FALSE
198.6	Secondary malignancy of bone	195-199.99	Both	1	1	2	neoplasms	score_stand	NA	-9.43e-05	0.0153944	0.999906	0.99511	logistic	303606	4305	299301	NA	-0.000215255	0	FALSE
165.1	Cancer of bronchus; lung	160-165.99	Both	1	1	2	neoplasms	score_stand	NA	8.59e-05	0.0160552	1.00009	0.995729	logistic	328103	3964	324139	NA	-0.000272557	0	FALSE
369.2	Eye infection, viral	369-374.99	Both	1	1	7	sense organs	score_stand	NA	0.000216073	0.0784348	1.00022	0.997802	logistic	319056	163	318893	NA	-0.000149756	0	FALSE
715.1	Sacroiliitis NEC	714-716.00, 696-696.99	Both	1	1	14	musculoskeletal	score_stand	NA	-0.000129499	0.0855049	0.999871	0.998792	logistic	319106	137	318969	NA	4.45e-05	0	FALSE
172.2	Other non-epithelial cancer of skin	172-173.99	Both	1	0	2	neoplasms	score_stand	NA	5.46e-06	0.0104529	1.00001	0.999583	logistic	325287	9554	315733	NA	-0.000358177	0	FALSE
598	Abnormal findings on examination of urine	598-598.99	NA	1	0	11	genitourinary	score_stand	NA	2.59e-05	0.0548063	1.00003	0.999623	logistic	329282	334	328948	NA	-0.000273745	0	FALSE

## Sheet: A2_GP
phecode	phenotype	phecode_exclude_range	sex	rollup	leaf	category_number	category	snp	adjustment	beta	SE	OR	p	type	n_total	n_cases	n_controls	HWE_p	allele_freq	n_no_snp	bonferroni
687.2	Localized superficial swelling, mass, or lump	687-687.99	Both	1	0	13	dermatologic	score_stand	NA	0.0555225	0.0164609	1.05709	0.000743578	logistic	124458	3750	120708	NA	0.00195445	0	FALSE
381.2	Eustachian tube disorders	381-385.99	Both	1	1	7	sense organs	score_stand	NA	0.0361853	0.0112284	1.03685	0.00127011	logistic	108266	8550	99716	NA	0.0016931	0	FALSE
696.4	Psoriasis	690-697.99, 714-714.99	Both	1	0	13	dermatologic	score_stand	NA	-0.0453014	0.0147835	0.955709	0.00218169	logistic	80317	4935	75382	NA	0.00112642	0	FALSE
771	Musculoskeletal symptoms referable to limbs	771-771.99	Both	1	1	17	symptoms	score_stand	NA	0.0852573	0.0282532	1.089	0.00254772	logistic	124458	1237	123221	NA	0.00195445	0	FALSE
696.41	Psoriasis vulgaris	690-697.99, 714-714.99	Both	1	1	13	dermatologic	score_stand	NA	-0.0434648	0.0151035	0.957466	0.00400467	logistic	80097	4715	75382	NA	0.0012406	0	FALSE
480.1	Bacterial pneumonia	480-488.99	Both	1	0	9	respiratory	score_stand	NA	0.0599471	0.0211383	1.06178	0.00456901	logistic	79905	2270	77635	NA	0.00159687	0	FALSE
204.3	Monocytic leukemia	200-204.99	Both	1	1	2	neoplasms	score_stand	NA	0.481907	0.170525	1.61916	0.00471298	logistic	118589	31	118558	NA	0.00209581	0	FALSE
696	Psoriasis and related disorders	690-697.99, 714-714.99	Both	1	0	13	dermatologic	score_stand	NA	-0.0382606	0.0135433	0.962462	0.00472741	logistic	81318	5936	75382	NA	0.00112136	0	FALSE
381	Otitis media and Eustachian tube disorders	381-385.99	NA	1	0	7	sense organs	score_stand	NA	0.0217817	0.0080543	1.02202	0.00684382	logistic	117840	18124	99716	NA	0.00192006	0	FALSE
202.21	Nodular lymphoma	200-204.99	Both	1	1	2	neoplasms	score_stand	NA	0.288377	0.106819	1.33426	0.00694092	logistic	118640	82	118558	NA	0.00213179	0	FALSE
520.2	Disturbances in tooth eruption	520-526.99	Both	1	1	10	digestive	score_stand	NA	0.171689	0.0646434	1.18731	0.00790872	logistic	118496	230	118266	NA	0.00176877	0	FALSE
701.3	Circumscribed scleroderma	700-701.99	Both	1	1	13	dermatologic	score_stand	NA	-0.0744765	0.028373	0.928229	0.00866733	logistic	110105	1283	108822	NA	0.00203496	0	FALSE
520	Disorders of tooth development	520-526.99	NA	1	0	10	digestive	score_stand	NA	0.158108	0.0609026	1.17129	0.00942952	logistic	118526	260	118266	NA	0.00177628	0	FALSE
707.2	Chronic ulcer of leg or foot	707-707.99	Both	1	1	13	dermatologic	score_stand	NA	-0.100232	0.0388935	0.904627	0.00996356	logistic	124048	680	123368	NA	0.00188859	0	FALSE
442.11	Abdominal aortic aneurysm	440-449.99	Both	1	1	8	circulatory system	score_stand	NA	-0.126819	0.0493157	0.880893	0.0101237	logistic	114164	428	113736	NA	0.00192147	0	FALSE
367.8	Hypermetropia	367-367.99	Both	1	1	7	sense organs	score_stand	NA	0.179124	0.0703242	1.19617	0.0108617	logistic	121855	193	121662	NA	0.00193636	0	FALSE
709.6	Other specified diffuse diseases of connective tissue	690-697.99, 708-709.99	Both	1	1	13	dermatologic	score_stand	NA	0.466141	0.186375	1.59383	0.012381	logistic	70652	26	70626	NA	0.00289037	0	FALSE
441.2	Chronic vascular insufficiency of intestine	440-449.99	Both	1	1	8	circulatory system	score_stand	NA	-0.228269	0.0915534	0.79591	0.0126568	logistic	113862	126	113736	NA	0.00202755	0	FALSE
613.7	Other signs and symptoms in breast	613-613.99	Both	1	1	11	genitourinary	score_stand	NA	-0.0693924	0.0279847	0.932961	0.0131511	logistic	116293	1320	114973	NA	0.0014817	0	FALSE
528.5	Diseases of lips	527-529.99	Both	1	1	10	digestive	score_stand	NA	0.0474814	0.0192094	1.04863	0.0134442	logistic	115528	2742	112786	NA	0.00203168	0	FALSE
375	Disorders of lacrimal system	375-379.99	NA	1	0	7	sense organs	score_stand	NA	-0.0262664	0.0106842	0.974076	0.0139544	logistic	116458	9765	106693	NA	0.00122471	0	FALSE
591	Urinary tract infection	590-593.99	NA	1	1	11	genitourinary	score_stand	NA	0.0204485	0.00835283	1.02066	0.0143613	logistic	113522	17665	95857	NA	0.00213205	0	FALSE
173	Neoplasm of uncertain behavior of skin	172-173.99	Both	1	1	2	neoplasms	score_stand	NA	-0.5351	0.219139	0.58561	0.0146132	logistic	117897	24	117873	NA	0.00176117	0	FALSE
185	Cancer of prostate	185-187.99, 796-796.99, 600-602.99	Male	1	1	2	neoplasms	score_stand	NA	-0.0530398	0.0218939	0.948342	0.0154106	logistic	116281	2298	113983	NA	0.00178155	0	FALSE
385.3	Cholesteatoma	381-385.99	Both	1	1	7	sense organs	score_stand	NA	0.0706143	0.0291955	1.07317	0.0155772	logistic	100887	1171	99716	NA	0.000668188	0	FALSE
348.9	Other conditions of brain, NOS	330-337.99, 341-349.99	Both	0	1	6	neurological	score_stand	NA	-0.462485	0.193933	0.629717	0.0170898	logistic	105483	30	105453	NA	0.0022279	0	FALSE
523.1	Gingivitis	520-526.99	Both	1	1	10	digestive	score_stand	NA	0.051496	0.0216575	1.05285	0.0174189	logistic	120405	2139	118266	NA	0.00205605	0	FALSE
386.9	Dizziness and giddiness (Light-headedness and vertigo)	386-386.99	Both	0	1	7	sense organs	score_stand	NA	-0.020444	0.00861367	0.979764	0.0176231	logistic	117166	15787	101379	NA	0.00210767	0	FALSE
702.1	Actinic keratosis	702-702.99	Both	1	1	13	dermatologic	score_stand	NA	0.0272855	0.01176	1.02766	0.0203301	logistic	110203	7985	102218	NA	0.00196653	0	FALSE
381.1	Otitis media	381-385.99	Both	1	0	7	sense organs	score_stand	NA	0.0225715	0.00976067	1.02283	0.0207505	logistic	111392	11676	99716	NA	0.00142539	0	FALSE
1007	Injury to blood vessels	NA	Both	1	0	0	NULL	score_stand	NA	0.125399	0.0543427	1.1336	0.021024	logistic	124458	329	124129	NA	0.00195445	0	FALSE
386.1	Meniere's disease	386-386.99	NA	1	1	7	sense organs	score_stand	NA	-0.0636568	0.0276463	0.938327	0.0213047	logistic	102721	1342	101379	NA	0.00308807	0	FALSE
530.5	Disorders of esophageal motility	530-530.99, 532-532.99	Both	1	1	10	digestive	score_stand	NA	0.114618	0.0504337	1.12144	0.0230478	logistic	104768	384	104384	NA	0.00118984	0	FALSE
277	Other disorders of metabolism	277-277.99	NA	1	0	3	endocrine/metabolic	score_stand	NA	-0.105213	0.0465763	0.900132	0.0238867	logistic	121449	473	120976	NA	0.00222963	0	FALSE
385	Other disorders of middle ear and mastoid	381-385.99	NA	1	0	7	sense organs	score_stand	NA	0.0628513	0.0279696	1.06487	0.024632	logistic	100995	1279	99716	NA	0.000655706	0	FALSE
841	Sprains and strains of back and neck	840-848.99	Both	1	1	18	injuries & poisonings	score_stand	NA	-0.0289771	0.0129295	0.971439	0.025015	logistic	114415	6363	108052	NA	0.00230186	0	FALSE
278.1	Obesity	278-278.99	Both	1	0	3	endocrine/metabolic	score_stand	NA	0.0199233	0.00899175	1.02012	0.0267096	logistic	124253	13848	110405	NA	0.00198053	0	FALSE
750.15	Congenital anomalies of stomach	750-751.99	Both	1	1	15	congenital anomalies	score_stand	NA	0.0262027	0.011864	1.02655	0.0272037	logistic	116891	7621	109270	NA	0.00223979	0	FALSE
456	Chronic venous insufficiency [CVI]	450-457.99	Both	1	1	8	circulatory system	score_stand	NA	-0.108078	0.0492258	0.897557	0.0281233	logistic	98030	426	97604	NA	0.00206377	0	FALSE
696.42	Psoriatic arthropathy	690-697.99, 714-714.99	Both	1	1	13	dermatologic	score_stand	NA	-0.0971147	0.0445084	0.907452	0.0291138	logistic	75903	521	75382	NA	0.00220675	0	FALSE
364.2	Corneal edema	360-365.99	Both	1	1	7	sense organs	score_stand	NA	-0.350531	0.160804	0.704314	0.0292675	logistic	114895	42	114853	NA	0.00224349	0	FALSE
274.21	Chondrocalcinosis	274-274.99	Both	1	1	3	endocrine/metabolic	score_stand	NA	-0.148254	0.0681456	0.862212	0.0295897	logistic	116089	224	115865	NA	0.00170941	0	FALSE
782.3	Edema	782-782.99	Both	0	1	17	symptoms	score_stand	NA	0.0322517	0.0148464	1.03278	0.0298287	logistic	122533	4710	117823	NA	0.00218706	0	FALSE
110.1	Dermatophytosis	110-118.99	Both	1	0	1	infectious diseases	score_stand	NA	-0.0179224	0.008254	0.982237	0.0299039	logistic	106431	17717	88714	NA	0.00149058	0	FALSE
478	Throat pain	470-479.99	NA	1	1	9	respiratory	score_stand	NA	0.0947542	0.0436512	1.09939	0.0299528	logistic	67560	517	67043	NA	0.00218116	0	FALSE
255.11	Cushing's syndrome	251-259.99	Both	1	1	3	endocrine/metabolic	score_stand	NA	-0.492737	0.227011	0.610952	0.0299656	logistic	111632	22	111610	NA	0.00182949	0	FALSE
594.2	Calculus of lower urinary tract	594-595.99	Both	1	1	11	genitourinary	score_stand	NA	-0.0606128	0.0279976	0.941188	0.0303931	logistic	120321	1307	119014	NA	0.00170252	0	FALSE
564.9	Personal history of diseases of digestive system	555-564.99	Both	1	1	10	digestive	score_stand	NA	0.0652536	0.0301775	1.06743	0.0305933	logistic	99416	1091	98325	NA	0.00290355	0	FALSE
441	Vascular insufficiency of intestine	440-449.99	NA	1	0	8	circulatory system	score_stand	NA	-0.14835	0.0686339	0.862129	0.0306592	logistic	113956	220	113736	NA	0.00201028	0	FALSE
289.1	Myelofibrosis	288-289.99	Both	1	1	4	hematopoietic	score_stand	NA	-0.456766	0.211387	0.633328	0.0307101	logistic	114999	25	114974	NA	0.00196379	0	FALSE
278	Overweight, obesity and other hyperalimentation	278-278.99	Both	1	0	3	endocrine/metabolic	score_stand	NA	0.0193	0.00893407	1.01949	0.0307517	logistic	124458	14053	110405	NA	0.00195445	0	FALSE
480.11	Pneumococcal pneumonia	480-488.99	Both	1	1	9	respiratory	score_stand	NA	0.0476245	0.0220705	1.04878	0.0309403	logistic	79721	2086	77635	NA	0.00136361	0	FALSE
349	Other and unspecified disorders of the nervous system	330-337.99, 341-349.99	NA	1	1	6	neurological	score_stand	NA	0.0625171	0.0290533	1.06451	0.0314123	logistic	106633	1180	105453	NA	0.00263377	0	FALSE
764	Sciatica	763-767.99	NA	1	1	17	symptoms	score_stand	NA	-0.0188443	0.00880524	0.981332	0.0323449	logistic	121847	14720	107127	NA	0.00218466	0	FALSE
347	Cataplexy and narcolepsy	330-337.99, 341-349.99	NA	1	1	6	neurological	score_stand	NA	0.252072	0.117977	1.28669	0.0326283	logistic	105521	68	105453	NA	0.00237204	0	FALSE
750.1	Upper gastrointestinal congenital anomalies	750-751.99	Both	1	0	15	congenital anomalies	score_stand	NA	0.0242997	0.0116072	1.0246	0.0363047	logistic	117254	7984	109270	NA	0.00221373	0	FALSE
480	Pneumonia	480-488.99	NA	1	0	9	respiratory	score_stand	NA	0.0251976	0.0120837	1.02552	0.0370471	logistic	85118	7483	77635	NA	0.00175619	0	FALSE
446.4	Wegener's granulomatosis	440-449.99	Both	1	1	8	circulatory system	score_stand	NA	-0.271112	0.131363	0.762531	0.0390326	logistic	113798	62	113736	NA	0.0020806	0	FALSE
317	Alcohol-related disorders	316-319.99	NA	1	0	5	mental disorders	score_stand	NA	0.0279252	0.013719	1.02832	0.0417989	logistic	124127	5524	118603	NA	0.00178844	0	FALSE
514.1	Abnormal results of function study of pulmonary system	514-514.99	Both	0	1	9	respiratory	score_stand	NA	0.0647059	0.031828	1.06685	0.0420539	logistic	124234	983	123251	NA	0.00185903	0	FALSE
987	Toxic effect of other gases, fumes, or vapors	981-989.99	NA	1	1	18	injuries & poisonings	score_stand	NA	-0.153493	0.0757082	0.857707	0.0426188	logistic	123472	181	123291	NA	0.00210351	0	FALSE
388	Other disorders of ear	387-389.99	NA	1	1	7	sense organs	score_stand	NA	0.0232621	0.0115084	1.02353	0.043248	logistic	114033	8161	105872	NA	0.00236971	0	FALSE
601.1	Prostatitis	185-187.99, 796-796.99, 600-602.99	Male	1	0	11	genitourinary	score_stand	NA	-0.0433054	0.0215171	0.957619	0.0441564	logistic	116211	2228	113983	NA	0.00182853	0	FALSE
592.13	Chronic interstitial cystitis	590-593.99	Both	1	1	11	genitourinary	score_stand	NA	-0.187808	0.0943651	0.828774	0.0465665	logistic	95974	117	95857	NA	0.0006789	0	FALSE
315	Develomental delays and disorders	312-315.99	Both	1	0	5	mental disorders	score_stand	NA	-0.0857296	0.0432123	0.917842	0.0472652	logistic	120206	548	119658	NA	0.0019686	0	FALSE
624.1	Dystrophy of female genital tract	624-625.99	Female	1	1	11	genitourinary	score_stand	NA	-0.0496644	0.0250488	0.951549	0.0473998	logistic	116710	1648	115062	NA	0.001725	0	FALSE
783	Fever of unknown origin	783-783.99	NA	1	0	17	symptoms	score_stand	NA	0.0670359	0.0338287	1.06933	0.047521	logistic	124458	864	123594	NA	0.00195445	0	FALSE
53.1	Herpes zoster with nervous system complications	050-079.99	Both	1	1	1	infectious diseases	score_stand	NA	0.0755464	0.0382923	1.07847	0.0485084	logistic	77875	675	77200	NA	0.00162135	0	FALSE
283.1	Autoimmune hemolytic anemias	280-285.99	NA	1	1	4	hematopoietic	score_stand	NA	0.316035	0.160837	1.37168	0.0494204	logistic	107273	36	107237	NA	0.00166961	0	FALSE
145.3	Cancer of major salivary glands	140-149.99, 210-210.99	Both	1	1	2	neoplasms	score_stand	NA	0.365232	0.185888	1.44085	0.0494377	logistic	124030	27	124003	NA	0.00200858	0	FALSE
301	Personality disorders	295-306.99	NA	1	0	5	mental disorders	score_stand	NA	-0.0809289	0.0417034	0.922259	0.0523092	logistic	71462	590	70872	NA	0.00138689	0	FALSE
317.1	Alcoholism	316-319.99	Both	1	0	5	mental disorders	score_stand	NA	0.0292212	0.0151381	1.02965	0.0535689	logistic	123098	4495	118603	NA	0.00170003	0	FALSE
204.12	Lymphoid leukemia, chronic	200-204.99	Both	1	1	2	neoplasms	score_stand	NA	-0.13415	0.0695732	0.874459	0.0538315	logistic	118772	214	118558	NA	0.0019107	0	FALSE
362.3	Other nondiabetic retinopathy	250.70-250.79,360-365.99	Both	1	0	7	sense organs	score_stand	NA	-0.0624394	0.0325427	0.93947	0.0550234	logistic	115818	965	114853	NA	0.0020577	0	FALSE
601.8	Other inflammatory disorders of male genital organs	185-187.99, 796-796.99, 600-602.99	Male	1	1	11	genitourinary	score_stand	NA	-0.0522741	0.0274556	0.949069	0.0569168	logistic	115341	1358	113983	NA	0.00192533	0	FALSE
300.12	Agorophobia, social phobia, and panic disorder	295-306.99	Both	1	1	5	mental disorders	score_stand	NA	-0.0405668	0.0214053	0.960245	0.0580688	logistic	73156	2284	70872	NA	0.00106657	0	FALSE
287.31	Primary thrombocytopenia	286-287.99	Both	1	1	4	hematopoietic	score_stand	NA	-0.0758291	0.0400435	0.926975	0.0582695	logistic	122017	637	121380	NA	0.00191134	0	FALSE
571.8	Liver abscess and sequelae of chronic liver disease	570-573.99	Both	1	0	10	digestive	score_stand	NA	0.0588542	0.0311881	1.06062	0.0591508	logistic	112354	1023	111331	NA	0.00178198	0	FALSE
1008	Crushing or internal injury to organs	NA	Both	1	0	0	NULL	score_stand	NA	0.0351265	0.0187645	1.03575	0.0612107	logistic	124458	2875	121583	NA	0.00195445	0	FALSE
189.11	Malignant neoplasm of kidney, except pelvis	188-189.99	Both	1	1	2	neoplasms	score_stand	NA	-0.130899	0.0699593	0.877307	0.0613356	logistic	123804	211	123593	NA	0.00190971	0	FALSE
624	Symptoms involving female genital tract	624-625.99	Female	1	0	11	genitourinary	score_stand	NA	-0.0435184	0.0233165	0.957415	0.0619828	logistic	116970	1908	115062	NA	0.00171395	0	FALSE
651	Multiple gestation	651-651.99	Female	1	0	12	pregnancy complications	score_stand	NA	0.0556311	0.0300069	1.05721	0.0637469	logistic	124458	1109	123349	NA	0.00195445	0	FALSE
720	Spinal stenosis	720-724.99	NA	1	0	14	musculoskeletal	score_stand	NA	-0.0570168	0.0308528	0.944578	0.064598	logistic	93159	1085	92074	NA	0.00241944	0	FALSE
318	Tobacco use disorder	316-319.99	Both	1	1	5	mental disorders	score_stand	NA	0.107786	0.0583417	1.11381	0.0646766	logistic	118891	288	118603	NA	0.00130529	0	FALSE
200	Myeloproliferative disease	200-204.99	NA	1	0	2	neoplasms	score_stand	NA	-0.0775037	0.0419535	0.925424	0.0646931	logistic	119138	580	118558	NA	0.00183895	0	FALSE
550.4	Umbilical hernia	550-550.99	Both	1	1	10	digestive	score_stand	NA	0.0452536	0.0245292	1.04629	0.0650535	logistic	110648	1678	108970	NA	0.00149458	0	FALSE
242.2	Toxic multinodular goiter	240-246.99	Both	1	1	3	endocrine/metabolic	score_stand	NA	-0.0762715	0.0414128	0.926565	0.0655132	logistic	109017	598	108419	NA	0.00237156	0	FALSE
528.1	Stomatitis and mucositis	527-529.99	Both	1	0	10	digestive	score_stand	NA	0.0356442	0.0193712	1.03629	0.0657601	logistic	115489	2703	112786	NA	0.0018913	0	FALSE
555.1	Regional enteritis	555-564.99	Both	1	1	10	digestive	score_stand	NA	-0.0661883	0.0360054	0.935955	0.0660199	logistic	99112	787	98325	NA	0.0022853	0	FALSE
687	Symptoms affecting skin	687-687.99	Both	1	0	13	dermatologic	score_stand	NA	0.0228819	0.0124593	1.02315	0.0662779	logistic	101192	6846	94346	NA	0.00281367	0	FALSE
285.2	Anemia of chronic disease	280-285.99	Both	1	0	4	hematopoietic	score_stand	NA	-0.318213	0.173353	0.727448	0.0664109	logistic	107273	36	107237	NA	0.00156272	0	FALSE
281.11	Pernicious anemia	280-285.99	Both	1	1	4	hematopoietic	score_stand	NA	-0.0647454	0.0353492	0.937306	0.0670117	logistic	108055	818	107237	NA	0.0013519	0	FALSE
389.4	Tinnitus	387-389.99	Both	1	1	7	sense organs	score_stand	NA	0.0250484	0.0137131	1.02536	0.0677582	logistic	111441	5569	105872	NA	0.00217206	0	FALSE
443.1	Raynaud's syndrome	440-449.99	Both	1	1	8	circulatory system	score_stand	NA	-0.0423395	0.0232301	0.958544	0.0683621	logistic	115636	1900	113736	NA	0.00180742	0	FALSE
612.2	Hypertrophy of breast (Gynecomastia)	610-613.99	Both	1	1	11	genitourinary	score_stand	NA	0.0700663	0.0384461	1.07258	0.0683861	logistic	98477	673	97804	NA	0.00156621	0	FALSE
564.1	Irritable Bowel Syndrome	555-564.99	NA	1	1	10	digestive	score_stand	NA	-0.0190976	0.0105043	0.981084	0.0690523	logistic	108465	10140	98325	NA	0.0016468	0	FALSE
569.1	Toxic gastroenteritis and colitis	565-569.99	Both	1	1	10	digestive	score_stand	NA	-0.40949	0.225284	0.663989	0.0691166	logistic	112773	22	112751	NA	0.00164362	0	FALSE
272.1	Hyperlipidemia	272-272.99	NA	1	0	3	endocrine/metabolic	score_stand	NA	0.0165324	0.00913673	1.01667	0.0703826	logistic	124213	13708	110505	NA	0.00199069	0	FALSE
362.31	Separation of retinal layers	250.70-250.79,360-365.99	Both	1	1	7	sense organs	score_stand	NA	-0.0592879	0.032782	0.942435	0.0705209	logistic	115803	950	114853	NA	0.00207452	0	FALSE
626.21	Mittelschmerz	626-628.99	Female	1	1	11	genitourinary	score_stand	NA	-0.163608	0.0908307	0.849074	0.0716641	logistic	90052	126	89926	NA	0.00206265	0	FALSE
295.3	Psychosis	295-306.99	Both	1	1	5	mental disorders	score_stand	NA	-0.136606	0.0759927	0.872314	0.0722369	logistic	71051	179	70872	NA	0.00155495	0	FALSE
386	Vertiginous syndromes and other disorders of vestibular system	386-386.99	NA	1	0	7	sense organs	score_stand	NA	-0.01729	0.0096664	0.982859	0.0736685	logistic	113506	12127	101379	NA	0.00256135	0	FALSE
448	Disease of capillaries	440-449.99	NA	1	1	8	circulatory system	score_stand	NA	0.153145	0.0861647	1.16549	0.0755107	logistic	113866	130	113736	NA	0.00223874	0	FALSE
981	Toxic effect of (non-ethyl) alcohol and petroleum and other solvents	981-989.99	NA	1	1	18	injuries & poisonings	score_stand	NA	-0.130797	0.0746586	0.877396	0.0797845	logistic	123476	185	123291	NA	0.0021177	0	FALSE
90.3	Venereal diseases due to Chlamydia trachomatis	090-092.99	Both	1	1	1	infectious diseases	score_stand	NA	-0.026191	0.0149588	0.974149	0.0799664	logistic	110664	4715	105949	NA	0.00224299	0	FALSE
286.8	Hypercoagulable state	286-287.99	Both	1	0	4	hematopoietic	score_stand	NA	0.0999558	0.0575097	1.10512	0.0821989	logistic	121675	295	121380	NA	0.00223035	0	FALSE
286.81	Primary hypercoagulable state	286-287.99	Both	1	1	4	hematopoietic	score_stand	NA	0.0999558	0.0575097	1.10512	0.0821989	logistic	121675	295	121380	NA	0.00223035	0	FALSE
411.2	Myocardial infarction	410-414.99	Both	1	1	8	circulatory system	score_stand	NA	0.0306604	0.0176529	1.03114	0.0824135	logistic	107024	3407	103617	NA	0.00156964	0	FALSE
295	Schizophrenia and other psychotic disorders	295-306.99	NA	1	0	5	mental disorders	score_stand	NA	-0.085767	0.049493	0.917808	0.0831115	logistic	71290	418	70872	NA	0.00147636	0	FALSE
587	Kidney replaced by transpant	580-590.99	NA	1	1	11	genitourinary	score_stand	NA	-0.39626	0.228717	0.672832	0.0831786	logistic	108140	21	108119	NA	0.001702	0	FALSE
985	Toxic effect of other metals	981-989.99	NA	1	1	18	injuries & poisonings	score_stand	NA	-0.054094	0.0314007	0.947343	0.0849424	logistic	124324	1033	123291	NA	0.00198806	0	FALSE
801	Fracture of ankle and foot	800-809.99	Both	1	0	18	injuries & poisonings	score_stand	NA	0.0253872	0.0147437	1.02571	0.0850875	logistic	112468	4750	107718	NA	0.00151131	0	FALSE
187.8	Neoplasm of uncertain behavior of male genital organs	185-187.99, 222-222.99	Male	1	1	2	neoplasms	score_stand	NA	-0.379143	0.220275	0.684448	0.0852101	logistic	117066	23	117043	NA	0.00203544	0	FALSE
272	Disorders of lipoid metabolism	272-272.99	NA	1	0	3	endocrine/metabolic	score_stand	NA	0.015591	0.00906882	1.01571	0.08558	logistic	124458	13953	110505	NA	0.00195445	0	FALSE
361	Retinal detachments and defects	360-365.99	NA	1	0	7	sense organs	score_stand	NA	-0.0589756	0.0343162	0.94273	0.0856882	logistic	115720	867	114853	NA	0.00209262	0	FALSE
287.3	Thrombocytopenia	286-287.99	Both	1	0	4	hematopoietic	score_stand	NA	-0.0647719	0.0377028	0.937281	0.0858036	logistic	122097	717	121380	NA	0.0019194	0	FALSE
353.2	Nerve root lesions	351-355.99	Both	1	1	6	neurological	score_stand	NA	0.154192	0.0901059	1.16672	0.0870379	logistic	102187	119	102068	NA	0.00273471	0	FALSE
836	Traumatic arthropathy	830-839.99	Both	1	1	18	injuries & poisonings	score_stand	NA	-0.355268	0.209961	0.700985	0.0906323	logistic	116136	25	116111	NA	0.00195612	0	FALSE
427.8	Sinoatrial node dysfunction (Bradycardia)	426-427.99	Both	1	1	8	circulatory system	score_stand	NA	0.207504	0.123183	1.2306	0.0920827	logistic	108631	63	108568	NA	0.00254125	0	FALSE
931	Contact dermatitis and other eczema due to plants [except food]	930-949.99	Both	1	1	13	dermatologic	score_stand	NA	0.289948	0.173073	1.33636	0.0938759	logistic	94493	31	94462	NA	0.00329953	0	FALSE
555.2	Ulcerative colitis	555-564.99	Both	1	0	10	digestive	score_stand	NA	0.0463406	0.0277942	1.04743	0.0954594	logistic	99621	1296	98325	NA	0.00284669	0	FALSE
362.6	Peripheral retinal degenerations	250.70-250.79,360-365.99	Both	1	1	7	sense organs	score_stand	NA	0.0893652	0.0536284	1.09348	0.0956382	logistic	115194	341	114853	NA	0.00243813	0	FALSE
732.1	Juvenile osteochondrosis	730-739.99	Both	1	1	14	musculoskeletal	score_stand	NA	0.0359739	0.0217277	1.03663	0.0977881	logistic	112734	2128	110606	NA	0.00234442	0	FALSE
149.2	Cancer of nasopharynx	140-149.99, 210-210.99	Both	1	1	2	neoplasms	score_stand	NA	-0.21723	0.131337	0.804745	0.0981296	logistic	124064	61	124003	NA	0.00191431	0	FALSE
601	Inflammatory diseases of prostate	185-187.99, 796-796.99, 600-602.99	Male	1	0	11	genitourinary	score_stand	NA	-0.0245464	0.0148493	0.975752	0.0983223	logistic	118781	4798	113983	NA	0.00177968	0	FALSE
750.22	Congenital anomaly of gallbladder, bile ducts, liver, pancreas	750-751.99	Both	1	1	15	congenital anomalies	score_stand	NA	-0.0846996	0.0515322	0.918788	0.100254	logistic	109656	386	109270	NA	0.00124072	0	FALSE
536.8	Dyspepsia and other specified disorders of function of stomach	535-537.99	Both	1	1	10	digestive	score_stand	NA	-0.0297076	0.0181269	0.970729	0.10124	logistic	107528	3157	104371	NA	0.00155217	0	FALSE
550.2	Diaphragmatic hernia	550-550.99	Both	1	1	10	digestive	score_stand	NA	0.0191878	0.0117276	1.01937	0.101813	logistic	116793	7823	108970	NA	0.00177549	0	FALSE
292.12	Symbolic dysfunction	290-292.99	Both	1	1	5	mental disorders	score_stand	NA	0.0187996	0.0115232	1.01898	0.102795	logistic	117465	8133	109332	NA	0.00232058	0	FALSE
749.1	Cleft palate	747-759.99	Both	1	1	15	congenital anomalies	score_stand	NA	-0.234122	0.143787	0.791265	0.10347	logistic	86840	52	86788	NA	0.0010777	0	FALSE
536	Disorders of function of stomach	535-537.99	NA	1	0	10	digestive	score_stand	NA	-0.0294023	0.0180662	0.971026	0.103635	logistic	107550	3179	104371	NA	0.00155454	0	FALSE
184.1	Malignant neoplasm of ovary and other uterine adnexa	174-184.99, 220-221.99	Female	1	0	2	neoplasms	score_stand	NA	-0.0893906	0.0550484	0.914488	0.104407	logistic	114256	339	113917	NA	0.00249181	0	FALSE
600	Hyperplasia of prostate	185-187.99, 796-796.99, 600-602.99	Male	1	1	11	genitourinary	score_stand	NA	0.0266669	0.0164267	1.02703	0.104507	logistic	118149	4166	113983	NA	0.00280954	0	FALSE
737	Curvature of spine	735-739.99	NA	1	0	14	musculoskeletal	score_stand	NA	0.0339758	0.0209624	1.03456	0.105061	logistic	115866	2291	113575	NA	0.00225296	0	FALSE
577	Diseases of pancreas	577-577.99	NA	1	0	10	digestive	score_stand	NA	0.054997	0.034067	1.05654	0.106445	logistic	124458	853	123605	NA	0.00195445	0	FALSE
530.13	Barrett's esophagus	530-530.99, 532-532.99	Both	1	1	10	digestive	score_stand	NA	0.0443509	0.0276814	1.04535	0.109113	logistic	105698	1314	104384	NA	0.00126334	0	FALSE
674	Other complications of the puerperium NEC	670-677.99	Female	1	1	12	pregnancy complications	score_stand	NA	-0.0369021	0.0230483	0.963771	0.109361	logistic	116474	1928	114546	NA	0.00221748	0	FALSE
737.3	Kyphoscoliosis and scoliosis	735-739.99	Both	1	1	14	musculoskeletal	score_stand	NA	0.0351316	0.0220066	1.03576	0.110397	logistic	115649	2074	113575	NA	0.00223056	0	FALSE
803.1	Fracture of humerus	800-809.99	Both	1	1	18	injuries & poisonings	score_stand	NA	-0.0365132	0.022977	0.964145	0.112033	logistic	109652	1934	107718	NA	0.000637971	0	FALSE
189.1	Cancer of kidney and renal pelvis	188-189.99	Both	1	0	2	neoplasms	score_stand	NA	-0.108944	0.0686391	0.89678	0.112466	logistic	123811	218	123593	NA	0.00192484	0	FALSE
441.1	Acute vascular insufficiency of intestine	440-449.99	Both	1	1	8	circulatory system	score_stand	NA	-0.140948	0.0888448	0.868535	0.112638	logistic	113867	131	113736	NA	0.00207127	0	FALSE
386.21	Central origin vertigo	386-386.99	Both	1	1	7	sense organs	score_stand	NA	-0.0456499	0.0288357	0.955376	0.113398	logistic	102605	1226	101379	NA	0.00322713	0	FALSE
450	Noninfectious disorders of lymphatic channels	450-450.99	Both	1	1	8	circulatory system	score_stand	NA	-0.0392108	0.024847	0.961548	0.114545	logistic	124458	1651	122807	NA	0.00195445	0	FALSE
340.1	Migrain with aura	339-340.99	Both	1	1	6	neurological	score_stand	NA	-0.0468436	0.0297569	0.954237	0.115439	logistic	103490	1150	102340	NA	0.00193133	0	FALSE
411	Ischemic Heart Disease	410-414.99	NA	1	0	8	circulatory system	score_stand	NA	0.0122544	0.00779489	1.01233	0.115925	logistic	123764	20147	103617	NA	0.00212834	0	FALSE
184.11	Malignant neoplasm of ovary	174-184.99, 220-221.99	Female	1	1	2	neoplasms	score_stand	NA	-0.100692	0.0641205	0.904211	0.116331	logistic	114167	250	113917	NA	0.00251675	0	FALSE
714.1	Rheumatoid arthritis	714-716.00, 696-696.99	Both	1	1	14	musculoskeletal	score_stand	NA	-0.0443599	0.0283284	0.95661	0.117369	logistic	114205	1271	112934	NA	0.00296497	0	FALSE
726.1	Enthesopathy	725-729.99	Both	1	1	14	musculoskeletal	score_stand	NA	0.0129588	0.00828046	1.01304	0.117586	logistic	93957	18157	75800	NA	0.00223424	0	FALSE
416	Cardiomegaly	415-417.99	Both	1	1	8	circulatory system	score_stand	NA	-0.0516333	0.0329975	0.949677	0.117639	logistic	124142	936	123206	NA	0.0019729	0	FALSE
707	Chronic ulcer of skin	707-707.99	NA	1	0	13	dermatologic	score_stand	NA	-0.047609	0.0305908	0.953507	0.119633	logistic	124458	1090	123368	NA	0.00195445	0	FALSE
842	Other sprains and strains	840-848.99	Both	1	1	18	injuries & poisonings	score_stand	NA	-0.0366167	0.0235363	0.964046	0.119766	logistic	109901	1849	108052	NA	0.00281266	0	FALSE
528.11	Stomatitis and mucositis (ulcerative)	527-529.99	Both	1	1	10	digestive	score_stand	NA	0.0366169	0.023541	1.0373	0.119838	logistic	114602	1816	112786	NA	0.00176368	0	FALSE
377.1	Optic atrophy	375-379.99	Both	1	1	7	sense organs	score_stand	NA	-0.16529	0.106339	0.847647	0.120095	logistic	106785	92	106693	NA	0.00226042	0	FALSE
110	Dermatophytosis / Dermatomycosis	110-118.99	NA	1	0	1	infectious diseases	score_stand	NA	-0.0111562	0.00718161	0.988906	0.120317	logistic	113596	24882	88714	NA	0.0017319	0	FALSE
411.4	Coronary atherosclerosis	410-414.99	Both	1	0	8	circulatory system	score_stand	NA	-0.0479609	0.030946	0.953171	0.121183	logistic	104694	1077	103617	NA	0.000814133	0	FALSE
710.19	Unspecified osteomyelitis	710-716.99	Both	1	1	14	musculoskeletal	score_stand	NA	0.0356587	0.0230185	1.0363	0.12135	logistic	118699	1895	116804	NA	0.00251656	0	FALSE
514	Abnormal findings examination of lungs	514-514.99	NA	1	1	9	respiratory	score_stand	NA	0.1012	0.0654599	1.1065	0.122107	logistic	123479	228	123251	NA	0.00168533	0	FALSE
313.1	Attention deficit hyperactivity disorder	312-315.99	Both	1	1	5	mental disorders	score_stand	NA	-0.343286	0.222673	0.709436	0.123156	logistic	119680	22	119658	NA	0.00213029	0	FALSE
362.2	Degeneration of macula and posterior pole of retina	250.70-250.79,360-365.99	NA	1	0	7	sense organs	score_stand	NA	-0.0388144	0.0252064	0.961929	0.123594	logistic	116474	1621	114853	NA	0.00204247	0	FALSE
362.29	Macular degeneration (senile) of retina NOS	250.70-250.79,360-365.99	Both	1	1	7	sense organs	score_stand	NA	-0.0388144	0.0252064	0.961929	0.123594	logistic	116474	1621	114853	NA	0.00204247	0	FALSE
184	Cancer of other female genital organs	174-184.99, 220-221.99	Female	1	0	2	neoplasms	score_stand	NA	-0.0680943	0.0442587	0.934172	0.123914	logistic	114439	522	113917	NA	0.00246884	0	FALSE
989	Toxic effect of other substances, chiefly nonmedicinal as to source	981-989.99	NA	1	1	18	injuries & poisonings	score_stand	NA	-0.115829	0.0757591	0.890628	0.126287	logistic	123470	179	123291	NA	0.00213123	0	FALSE
626.14	Irregular menstrual bleeding	626-628.99	Female	1	1	11	genitourinary	score_stand	NA	0.0240973	0.0158741	1.02439	0.129007	logistic	94510	4584	89926	NA	0.00266283	0	FALSE
300.8	Acute reaction to stress	295-306.99	Both	1	1	5	mental disorders	score_stand	NA	-0.0229653	0.0151315	0.977296	0.129085	logistic	75585	4713	70872	NA	0.000968699	0	FALSE
1002	Symptoms concerning nutrition, metabolism, and development	NA	Both	1	0	0	NULL	score_stand	NA	-0.0344977	0.0227648	0.966091	0.129672	logistic	124458	1972	122486	NA	0.00195445	0	FALSE
315.1	Learning disorder	312-315.99	Both	0	1	5	mental disorders	score_stand	NA	-0.159121	0.10519	0.852893	0.130356	logistic	119752	94	119658	NA	0.00209846	0	FALSE
257.1	Testicular hypofunction	251-259.99	Male	1	1	3	endocrine/metabolic	score_stand	NA	0.129873	0.0858634	1.13868	0.130394	logistic	111742	132	111610	NA	0.00195462	0	FALSE
695.22	Pemphigus and pemphigoid	690-697.99	Both	1	1	13	dermatologic	score_stand	NA	-0.0806152	0.0534171	0.922549	0.131257	logistic	77037	360	76677	NA	0.00227687	0	FALSE
749	Congenital anomalies of face and neck	748-749.99	NA	1	0	15	congenital anomalies	score_stand	NA	-0.0295307	0.0195956	0.970901	0.131809	logistic	121756	2675	119081	NA	0.0016866	0	FALSE
292.1	Aphasia/speech disturbance	290-292.99	Both	1	0	5	mental disorders	score_stand	NA	0.0170374	0.0113418	1.01718	0.133053	logistic	117750	8418	109332	NA	0.00227616	0	FALSE
612.3	Congenital anomalies of breast	610-613.99	Both	1	1	11	genitourinary	score_stand	NA	-0.0784685	0.0522897	0.924531	0.133447	logistic	98180	376	97804	NA	0.00115169	0	FALSE
756.5	Congenital osteodystrophies	754-756.99	Both	1	1	15	congenital anomalies	score_stand	NA	0.0175934	0.0117524	1.01775	0.134391	logistic	120361	7762	112599	NA	0.00190117	0	FALSE
736.2	Acquired deformities of finger	735-739.99	Both	1	1	14	musculoskeletal	score_stand	NA	-0.0577163	0.038695	0.943918	0.135812	logistic	114254	679	113575	NA	0.00175518	0	FALSE
426.21	First degree AV block	426-427.99	Both	1	1	8	circulatory system	score_stand	NA	0.101609	0.0683653	1.10695	0.13721	logistic	108777	209	108568	NA	0.00257675	0	FALSE
585.1	Acute renal failure	580-590.99	Both	1	1	11	genitourinary	score_stand	NA	0.0778984	0.0524194	1.08101	0.137264	logistic	108478	359	108119	NA	0.00186891	0	FALSE
362	Other retinal disorders	250.70-250.79,360-365.99	NA	1	0	7	sense organs	score_stand	NA	-0.0229813	0.0154799	0.977281	0.137655	logistic	119232	4379	114853	NA	0.00190807	0	FALSE
286.7	Other and unspecified coagulation defects	286-287.99	Both	1	1	4	hematopoietic	score_stand	NA	-0.094764	0.0639297	0.909588	0.138256	logistic	121631	251	121380	NA	0.00200645	0	FALSE
613.5	Mastodynia	613-613.99	Both	1	1	11	genitourinary	score_stand	NA	0.0195531	0.0131912	1.01975	0.138263	logistic	121252	6279	114973	NA	0.0022936	0	FALSE
530	Diseases of esophagus	530-530.99, 532-532.99	NA	1	0	10	digestive	score_stand	NA	0.0115077	0.00776808	1.01157	0.138499	logistic	124182	19798	104384	NA	0.00193452	0	FALSE
284.2	Constitutional aplastic anemia	280-285.99	Both	1	1	4	hematopoietic	score_stand	NA	0.160246	0.108355	1.1738	0.139166	logistic	107319	82	107237	NA	0.00167803	0	FALSE
510	Other diseases of lung	510-510.99	NA	1	1	9	respiratory	score_stand	NA	0.0458265	0.031002	1.04689	0.13936	logistic	124457	1035	123422	NA	0.00195668	0	FALSE
315.2	Speech and language disorder	312-315.99	Both	1	1	5	mental disorders	score_stand	NA	-0.142522	0.0965192	0.867169	0.139779	logistic	119769	111	119658	NA	0.00209616	0	FALSE
754	Congenital musculoskeletal deformities of spine	754-756.99	NA	1	0	15	congenital anomalies	score_stand	NA	0.0542336	0.0369217	1.05573	0.141864	logistic	113326	727	112599	NA	0.00147557	0	FALSE
594.3	Calculus of ureter	594-595.99	Both	1	1	11	genitourinary	score_stand	NA	0.0613273	0.0417529	1.06325	0.141883	logistic	119582	568	119014	NA	0.00218012	0	FALSE
287.32	Secondary thrombocytopenia	286-287.99	Both	1	1	4	hematopoietic	score_stand	NA	-0.0738096	0.0503639	0.928849	0.142778	logistic	121782	402	121380	NA	0.00198552	0	FALSE
756.2	Pectus and other congenital anomalies of ribs/sternum	754-756.99	Both	1	0	15	congenital anomalies	score_stand	NA	-0.196946	0.134557	0.821235	0.143286	logistic	112657	58	112599	NA	0.00124577	0	FALSE
470	Septal Deviations/Turbinate Hypertrophy	470-479.99	NA	1	1	9	respiratory	score_stand	NA	0.0439036	0.0300174	1.04488	0.143575	logistic	68161	1118	67043	NA	0.00218716	0	FALSE
585.4	Chronic kidney disease, Stage I or II	580-590.99	Both	1	1	11	genitourinary	score_stand	NA	-0.0334829	0.0228994	0.967071	0.143694	logistic	110080	1961	108119	NA	0.0014472	0	FALSE
977	Personal history of allergy to medicinal agents	960-979.99	NA	1	1	18	injuries & poisonings	score_stand	NA	0.0193441	0.0133267	1.01953	0.146634	logistic	112447	5919	106528	NA	0.00235063	0	FALSE
758	Chromosomal anomalies and genetic disorders	756-759.99	NA	1	0	15	congenital anomalies	score_stand	NA	-0.126261	0.0873463	0.881385	0.14831	logistic	112317	135	112182	NA	0.00171199	0	FALSE
240	Simple and unspecified goiter	240-246.99	NA	1	1	3	endocrine/metabolic	score_stand	NA	0.0809935	0.056093	1.08436	0.148763	logistic	108731	312	108419	NA	0.00269771	0	FALSE
710.1	Osteomyelitis	710-716.99	Both	1	0	14	musculoskeletal	score_stand	NA	0.0331252	0.0229838	1.03368	0.149517	logistic	118706	1902	116804	NA	0.00249743	0	FALSE
364	Corneal opacity and other disorders of cornea	360-365.99	Both	1	0	7	sense organs	score_stand	NA	-0.0364275	0.0253008	0.964228	0.149931	logistic	116446	1593	114853	NA	0.00206567	0	FALSE
523	Gingival and periodontal diseases	520-526.99	NA	1	0	10	digestive	score_stand	NA	0.0260148	0.0180938	1.02636	0.150499	logistic	121373	3107	118266	NA	0.00193439	0	FALSE
334.1	Spinocerebellar disease	330-337.99, 341-349.99	Both	1	1	6	neurological	score_stand	NA	0.109869	0.07645	1.11613	0.150681	logistic	105620	167	105453	NA	0.0023791	0	FALSE
90	Sexually transmitted infections (not HIV or hepatitis)	090-092.99	NA	1	0	1	infectious diseases	score_stand	NA	-0.0114378	0.0079639	0.988627	0.150945	logistic	124458	18509	105949	NA	0.00195445	0	FALSE
710	Osteomyelitis, periostitis, and other infections involving bone	710-716.99	NA	1	0	14	musculoskeletal	score_stand	NA	0.0328862	0.0229607	1.03343	0.152063	logistic	118710	1906	116804	NA	0.00249608	0	FALSE
261.1	Vitamin A deficiency	260-264.99	Both	1	1	3	endocrine/metabolic	score_stand	NA	0.0416763	0.029129	1.04256	0.152502	logistic	113350	1181	112169	NA	0.00185788	0	FALSE
729	Other disorders of soft tissues	725-729.99	NA	1	0	14	musculoskeletal	score_stand	NA	0.0425809	0.029824	1.0435	0.153366	logistic	76933	1133	75800	NA	0.00136609	0	FALSE
916	Contusion	916-916.99	Both	1	1	18	injuries & poisonings	score_stand	NA	-0.0252277	0.0177056	0.975088	0.154203	logistic	124458	3285	121173	NA	0.00195445	0	FALSE
938.1	Acute dermatitis due to solar radiation	930-949.99	Both	1	1	13	dermatologic	score_stand	NA	-0.0766156	0.0538355	0.926246	0.154695	logistic	94814	352	94462	NA	0.00310497	0	FALSE
427.41	Ventricular fibrillation and flutter	426-427.99	Both	1	1	8	circulatory system	score_stand	NA	0.179369	0.126124	1.19646	0.154977	logistic	108628	60	108568	NA	0.00253136	0	FALSE
988	Toxic effect of noxious substances eaten as food	981-989.99	NA	1	1	18	injuries & poisonings	score_stand	NA	-0.208307	0.14653	0.811958	0.155142	logistic	123340	49	123291	NA	0.00217434	0	FALSE
949.1	Diaper or napkin rash	930-949.99	Both	0	1	18	injuries & poisonings	score_stand	NA	-0.106543	0.0749732	0.898936	0.155294	logistic	94645	183	94462	NA	0.0031498	0	FALSE
610.4	Benign neoplasm of breast	610-613.99	Female	1	1	11	genitourinary	score_stand	NA	0.0297647	0.0209471	1.03021	0.155333	logistic	100174	2370	97804	NA	0.00160072	0	FALSE
539	Bariatric surgery	539-539.99	Both	1	1	10	digestive	score_stand	NA	-0.267421	0.188311	0.765351	0.155579	logistic	124458	30	124428	NA	0.00195445	0	FALSE
333	Extrapyramidal disease and abnormal movement disorders	330-337.99, 341-349.99	Both	1	0	6	neurological	score_stand	NA	-0.0254602	0.0179637	0.974861	0.15639	logistic	108665	3212	105453	NA	0.00191173	0	FALSE
701.6	Acquired acanthosis nigricans	700-701.99	Both	1	1	13	dermatologic	score_stand	NA	0.0461771	0.0326255	1.04726	0.156961	logistic	109759	937	108822	NA	0.00267771	0	FALSE
939	Atopic/contact dermatitis due to other or unspecified	930-949.99	NA	1	0	13	dermatologic	score_stand	NA	-0.0100901	0.00715477	0.989961	0.158461	logistic	119083	24621	94462	NA	0.0022162	0	FALSE
428.2	Heart failure NOS	428-429.99	Both	1	1	8	circulatory system	score_stand	NA	-0.0119251	0.0084654	0.988146	0.158928	logistic	123600	16060	107540	NA	0.00191556	0	FALSE
604.3	Peyronie's disease	600-609.99	Male	1	1	11	genitourinary	score_stand	NA	-0.0519081	0.0369089	0.949416	0.15961	logistic	98467	763	97704	NA	0.00203434	0	FALSE
747.13	Congenital anomalies of great vessels	747-747.99	Both	1	1	15	congenital anomalies	score_stand	NA	0.0804393	0.0572372	1.08376	0.159912	logistic	119636	301	119335	NA	0.00183074	0	FALSE
530.1	Esophagitis, GERD and related diseases	530-530.99, 532-532.99	NA	1	0	10	digestive	score_stand	NA	0.0114505	0.00816455	1.01152	0.160775	logistic	121981	17597	104384	NA	0.00184988	0	FALSE
433.12	Cerebral atherosclerosis	430-438.99	Both	1	1	8	circulatory system	score_stand	NA	-0.103074	0.0735678	0.902061	0.161193	logistic	118536	190	118346	NA	0.00183879	0	FALSE
512	Other symptoms of respiratory system	512-512.99	NA	1	0	9	respiratory	score_stand	NA	0.00831951	0.00593837	1.00835	0.161221	logistic	124458	44353	80105	NA	0.00195445	0	FALSE
218	Benign neoplasm of uterus	217-223.99, 180-184.99	Female	1	0	2	neoplasms	score_stand	NA	0.0235357	0.0168687	1.02381	0.162946	logistic	112589	3721	108868	NA	0.00229324	0	FALSE
702.2	Seborrheic keratosis	702-702.99	Both	1	1	13	dermatologic	score_stand	NA	0.0115579	0.00830054	1.01162	0.163793	logistic	119467	17249	102218	NA	0.00180047	0	FALSE
610.2	Fibroadenosis of breast	610-613.99	Female	1	1	11	genitourinary	score_stand	NA	0.0392534	0.028355	1.04003	0.16625	logistic	99065	1261	97804	NA	0.00153017	0	FALSE
275	Disorders of mineral metabolism	275-275.99	NA	1	0	3	endocrine/metabolic	score_stand	NA	-0.0499045	0.036053	0.95132	0.166298	logistic	124458	781	123677	NA	0.00195445	0	FALSE
755.61	Congenital hip dysplasia and deformity	754-756.99	Both	1	1	15	congenital anomalies	score_stand	NA	-0.110963	0.0805848	0.894972	0.168521	logistic	112757	158	112599	NA	0.00121701	0	FALSE
442.1	Aortic aneurysm	440-449.99	Both	1	0	8	circulatory system	score_stand	NA	-0.0551845	0.0400794	0.946311	0.16855	logistic	114376	640	113736	NA	0.00200426	0	FALSE
716.8	Palindromic rheumatism	710-716.99	Both	1	1	14	musculoskeletal	score_stand	NA	-0.104375	0.0759005	0.900888	0.169085	logistic	116982	178	116804	NA	0.0021646	0	FALSE
748	Anomalies of respiratory system, congenital	748-749.99	NA	1	1	15	congenital anomalies	score_stand	NA	0.0262097	0.0191325	1.02656	0.170716	logistic	121872	2791	119081	NA	0.0023026	0	FALSE
274.2	Crystal arthropathies	274-274.99	Both	1	0	3	endocrine/metabolic	score_stand	NA	-0.0660704	0.0482302	0.936065	0.170719	logistic	116304	439	115865	NA	0.00172379	0	FALSE
41.4	E. coli	010-041.99	Both	1	1	1	infectious diseases	score_stand	NA	0.113399	0.0827911	1.12008	0.170782	logistic	72638	143	72495	NA	0.00105912	0	FALSE
530.11	GERD	530-530.99, 532-532.99	Both	1	1	10	digestive	score_stand	NA	0.0120971	0.00884392	1.01217	0.171363	logistic	118999	14615	104384	NA	0.00176518	0	FALSE
446.6	Polyarteritis nodosa	440-449.99	Both	1	1	8	circulatory system	score_stand	NA	-0.293595	0.214962	0.745578	0.172001	logistic	113759	23	113736	NA	0.00212288	0	FALSE
643	Excessive vomiting in pregnancy	643-643.99	Female	1	0	12	pregnancy complications	score_stand	NA	0.0291058	0.0213223	1.02953	0.172241	logistic	124458	2219	122239	NA	0.00195445	0	FALSE
70.2	Viral hepatitis B	050-079.99	Both	1	1	1	infectious diseases	score_stand	NA	-0.0748975	0.0551193	0.927839	0.174202	logistic	77536	336	77200	NA	0.00112406	0	FALSE
759	Other and unspecified congenital anomalies	756-759.99	NA	1	0	15	congenital anomalies	score_stand	NA	-0.0585713	0.0431573	0.943111	0.174731	logistic	112728	546	112182	NA	0.00165008	0	FALSE
428	Congestive heart failure; nonhypertensive	428-429.99	NA	1	0	8	circulatory system	score_stand	NA	-0.0114738	0.00845918	0.988592	0.17498	logistic	123626	16086	107540	NA	0.00194462	0	FALSE
279.7	Other immunological findings	279-279.99	Both	0	1	3	endocrine/metabolic	score_stand	NA	-0.0397042	0.0293423	0.961074	0.17601	logistic	124382	1180	123202	NA	0.00197858	0	FALSE
227.3	Benign neoplasm of pituitary gland and craniopharyngeal duct (pouch)	193-194.99, 226-227.99	Both	1	1	2	neoplasms	score_stand	NA	0.114542	0.0846809	1.12136	0.176175	logistic	124137	135	124002	NA	0.00191227	0	FALSE
260	Protein-calorie malnutrition	260-264.99	NA	1	0	3	endocrine/metabolic	score_stand	NA	-0.233981	0.173806	0.791377	0.178233	logistic	112204	35	112169	NA	0.00159753	0	FALSE
333.2	Myoclonus	330-337.99, 341-349.99	Both	1	1	6	neurological	score_stand	NA	-0.0455951	0.0339069	0.955429	0.178718	logistic	106341	888	105453	NA	0.00209717	0	FALSE
381.11	Suppurative and unspecified otitis media	381-385.99	Both	1	1	7	sense organs	score_stand	NA	0.0150685	0.0112254	1.01518	0.17948	logistic	108312	8596	99716	NA	0.000836901	0	FALSE
756	Other congenital musculoskeletal anomalies	754-756.99	NA	1	0	15	congenital anomalies	score_stand	NA	0.0147627	0.0110386	1.01487	0.181102	logistic	121479	8880	112599	NA	0.00187503	0	FALSE
174	Breast cancer	174-184.99, 610-610.99	Both	1	0	2	neoplasms	score_stand	NA	-0.0267398	0.020011	0.973614	0.181465	logistic	106063	2649	103414	NA	0.00174013	0	FALSE
634.1	Missed abortion/Hydatidiform mole	634-636.99	Female	1	1	12	pregnancy complications	score_stand	NA	0.0442534	0.0331801	1.04525	0.182291	logistic	116862	913	115949	NA	0.00224353	0	FALSE
433.31	Transient cerebral ischemia	430-438.99	Both	1	1	8	circulatory system	score_stand	NA	-0.0276497	0.02078	0.972729	0.183324	logistic	120754	2408	118346	NA	0.00166267	0	FALSE
8.51	Intestinal e.coli	001-009.99	Both	1	1	1	infectious diseases	score_stand	NA	0.0525372	0.0395685	1.05394	0.18426	logistic	100452	633	99819	NA	0.00169371	0	FALSE
656.22	Interstitial emphysema and related conditions of newborn	656-656.99	Both	1	1	12	pregnancy complications	score_stand	NA	0.0595548	0.0449789	1.06136	0.185483	logistic	81346	493	80853	NA	0.00113546	0	FALSE
280	Iron deficiency anemias	280-285.99	NA	1	0	4	hematopoietic	score_stand	NA	0.0170213	0.0128584	1.01717	0.185584	logistic	113643	6406	107237	NA	0.00206248	0	FALSE
614.52	Vaginitis and vulvovaginitis	614-616.99	Female	1	1	11	genitourinary	score_stand	NA	0.0136852	0.0103487	1.01378	0.186033	logistic	118714	10949	107765	NA	0.0023123	0	FALSE
411.8	Other chronic ischemic heart disease, unspecified	410-414.99	Both	1	1	8	circulatory system	score_stand	NA	0.018346	0.0138903	1.01852	0.186574	logistic	109372	5755	103617	NA	0.00160061	0	FALSE
636.2	Early onset of delivery	634-636.99	Female	1	1	12	pregnancy complications	score_stand	NA	-0.154197	0.116837	0.857103	0.186915	logistic	116025	76	115949	NA	0.00203028	0	FALSE
145.2	Cancer of tongue	140-149.99, 210-210.99	Both	1	1	2	neoplasms	score_stand	NA	-0.122304	0.0927059	0.88488	0.18708	logistic	124123	120	124003	NA	0.00190774	0	FALSE
596.1	Bladder neck obstruction	595-597.99	Both	1	1	11	genitourinary	score_stand	NA	0.0533064	0.0404486	1.05475	0.187545	logistic	117461	611	116850	NA	0.00194504	0	FALSE
271.3	Intestinal disaccharidase deficiencies and disaccharide malabsorption	271-271.99	Both	1	1	3	endocrine/metabolic	score_stand	NA	0.0913385	0.0693079	1.09564	0.187548	logistic	123904	203	123701	NA	0.00198069	0	FALSE
348.2	Cerebral edema and compression of brain	330-337.99, 341-349.99	Both	1	1	6	neurological	score_stand	NA	-0.172421	0.13089	0.841625	0.187738	logistic	105514	61	105453	NA	0.0022396	0	FALSE
702	Degenerative skin conditions and other dermatoses	700-702.99	NA	1	0	13	dermatologic	score_stand	NA	0.009978	0.00758303	1.01003	0.18823	logistic	113860	22240	91620	NA	0.00259749	0	FALSE
577.1	Acute pancreatitis	577-577.99	Both	1	1	10	digestive	score_stand	NA	0.0494621	0.0376401	1.05071	0.188819	logistic	124304	699	123605	NA	0.00190474	0	FALSE
153.2	Colon cancer	150-159.99, 208-208.99	Both	1	1	2	neoplasms	score_stand	NA	0.0419869	0.0321022	1.04288	0.190902	logistic	120809	970	119839	NA	0.00176543	0	FALSE
379.9	Pain, swelling or discharge of eye	375-379.99	Both	0	1	7	sense organs	score_stand	NA	0.0356512	0.0272759	1.03629	0.191192	logistic	108040	1347	106693	NA	0.00256081	0	FALSE
260.7	Polyphagia	260-264.99	Both	0	1	3	endocrine/metabolic	score_stand	NA	-0.195013	0.149202	0.822824	0.191198	logistic	112216	47	112169	NA	0.00159335	0	FALSE
704.2	Hirsutism	703-704.99	Both	0	1	13	dermatologic	score_stand	NA	-0.0654456	0.0500921	0.93665	0.191381	logistic	111437	407	111030	NA	0.00211061	0	FALSE
218.2	Other benign neoplasm of uterus	217-223.99, 180-184.99	Female	1	1	2	neoplasms	score_stand	NA	0.124247	0.0951563	1.1323	0.19165	logistic	108975	107	108868	NA	0.00202307	0	FALSE
571.81	Portal hypertension	570-573.99	Both	1	1	10	digestive	score_stand	NA	0.184821	0.141553	1.203	0.191666	logistic	111379	48	111331	NA	0.00155505	0	FALSE
276.12	Hyposmolality and/or hyponatremia	276-276.99	Both	1	1	3	endocrine/metabolic	score_stand	NA	-0.0445472	0.0341379	0.95643	0.19192	logistic	122565	872	121693	NA	0.00209873	0	FALSE
153	Colorectal cancer	150-159.99, 208-208.99	Both	1	0	2	neoplasms	score_stand	NA	0.0348365	0.026815	1.03545	0.193895	logistic	121238	1399	119839	NA	0.00180037	0	FALSE
604	Disorders of penis	600-609.99	Male	1	0	11	genitourinary	score_stand	NA	-0.0173285	0.0133481	0.982821	0.194218	logistic	103710	6006	97704	NA	0.00175238	0	FALSE
656.8	Perinatal jaundice	656-656.99	Both	1	1	12	pregnancy complications	score_stand	NA	-0.294209	0.227173	0.745121	0.195291	logistic	80874	21	80853	NA	0.000912258	0	FALSE
801.1	Fracture of foot	800-809.99	Both	1	1	18	injuries & poisonings	score_stand	NA	0.0254598	0.0196788	1.02579	0.195745	logistic	110333	2615	107718	NA	0.00127768	0	FALSE
218.1	Uterine leiomyoma	217-223.99, 180-184.99	Female	1	1	2	neoplasms	score_stand	NA	0.0220632	0.0170626	1.02231	0.195987	logistic	112501	3633	108868	NA	0.00226212	0	FALSE
592.21	Urethral syndrome	590-593.99	Both	1	1	11	genitourinary	score_stand	NA	-0.167022	0.129453	0.846181	0.196979	logistic	95919	62	95857	NA	0.000738173	0	FALSE
187.2	Malignant neoplasm of testis	185-187.99, 222-222.99	Male	1	1	2	neoplasms	score_stand	NA	-0.0971751	0.0754296	0.907397	0.197645	logistic	117223	180	117043	NA	0.00200212	0	FALSE
817	Concussion	816-819.99	NA	1	1	18	injuries & poisonings	score_stand	NA	-0.0599209	0.0466027	0.941839	0.198519	logistic	120429	467	119962	NA	0.00199262	0	FALSE
528.12	Oral aphthae	527-529.99	Both	1	1	10	digestive	score_stand	NA	0.040122	0.0312938	1.04094	0.199806	logistic	113804	1018	112786	NA	0.00164891	0	FALSE
459.1	Hemorrhage NOS	458-459.99	Both	1	1	8	circulatory system	score_stand	NA	-0.0968842	0.075786	0.907661	0.201111	logistic	118147	178	117969	NA	0.00203249	0	FALSE
695	Erythematous conditions	690-697.99	NA	1	0	13	dermatologic	score_stand	NA	-0.0094959	0.00743772	0.990549	0.2017	logistic	100551	23874	76677	NA	0.00128368	0	FALSE
357	Inflammatory and toxic neuropathy	356-359.99	NA	1	1	6	neurological	score_stand	NA	-0.0392794	0.0307858	0.961482	0.201993	logistic	122070	1074	120996	NA	0.00192357	0	FALSE
550	Abdominal hernia	550-550.99	NA	1	0	10	digestive	score_stand	NA	0.0111006	0.00870487	1.01116	0.202232	logistic	124458	15488	108970	NA	0.00195445	0	FALSE
288	Diseases of white blood cells	288-289.99	Both	1	0	4	hematopoietic	score_stand	NA	-0.0560916	0.0440156	0.945453	0.202538	logistic	115498	524	114974	NA	0.00188064	0	FALSE
624.9	stress incontinence, female	624-625.99	Female	0	1	11	genitourinary	score_stand	NA	0.0180577	0.0142743	1.01822	0.205851	logistic	120323	5261	115062	NA	0.00241789	0	FALSE
610	Benign mammary dysplasias	610-613.99	Female	1	0	11	genitourinary	score_stand	NA	0.0174948	0.0138361	1.01765	0.206075	logistic	103633	5829	97804	NA	0.00164866	0	FALSE
742	Derangement of joint, non-traumatic	741-742.99	NA	1	0	14	musculoskeletal	score_stand	NA	-0.0315742	0.0250205	0.968919	0.206973	logistic	115378	1634	113744	NA	0.00195201	0	FALSE
594.8	Renal colic	594-595.99	Both	1	1	11	genitourinary	score_stand	NA	0.0258356	0.0204791	1.02617	0.207109	logistic	121434	2420	119014	NA	0.00230339	0	FALSE
414	Other forms of chronic heart disease	410-414.99	Both	1	0	8	circulatory system	score_stand	NA	-0.0289116	0.0229599	0.971502	0.20795	logistic	105586	1969	103617	NA	0.000791709	0	FALSE
603.2	Spermatocele	600-609.99	Male	1	1	11	genitourinary	score_stand	NA	0.135488	0.107717	1.1451	0.208459	logistic	97788	84	97704	NA	0.00227742	0	FALSE
174.1	Breast cancer [female]	174-184.99, 610-610.99	Female	1	0	2	neoplasms	score_stand	NA	-0.0251788	0.0200355	0.975136	0.208858	logistic	106055	2641	103414	NA	0.00176111	0	FALSE
759.1	Anomalies of endocrine glands, congenital	756-759.99	Both	1	1	15	congenital anomalies	score_stand	NA	0.146393	0.116506	1.15765	0.208927	logistic	112253	71	112182	NA	0.00183652	0	FALSE
303	Psychogenic and somatoform disorders	295-306.99	Both	1	0	5	mental disorders	score_stand	NA	0.0090046	0.00718525	1.00905	0.21013	logistic	97848	26976	70872	NA	0.00288447	0	FALSE
290.1	Dementias	290-292.99	Both	1	0	5	mental disorders	score_stand	NA	-0.0189049	0.0151079	0.981273	0.210814	logistic	113915	4583	109332	NA	0.00125214	0	FALSE
300.13	Phobia	295-306.99	Both	1	1	5	mental disorders	score_stand	NA	0.0355106	0.0284671	1.03615	0.21224	logistic	72119	1247	70872	NA	0.00200049	0	FALSE
727.5	Rupture of synovium	725-729.99	Both	1	1	14	musculoskeletal	score_stand	NA	-0.0327278	0.0262426	0.967802	0.21235	logistic	77300	1500	75800	NA	0.000735328	0	FALSE
110.13	Dermatophytosis of the body	110-118.99	Both	1	1	1	infectious diseases	score_stand	NA	-0.02009	0.0161208	0.98011	0.212685	logistic	92787	4073	88714	NA	0.00244923	0	FALSE
743	Osteoporosis, osteopenia and pathological fracture	743-744.99	NA	1	0	14	musculoskeletal	score_stand	NA	0.0184246	0.0147902	1.0186	0.212864	logistic	124458	4858	119600	NA	0.00195445	0	FALSE
280.1	Iron deficiency anemias, unspecified or not due to blood loss	280-285.99	Both	1	1	4	hematopoietic	score_stand	NA	0.0162245	0.0130624	1.01636	0.21421	logistic	113434	6197	107237	NA	0.00202525	0	FALSE
483	Acute bronchitis and bronchiolitis	480-488.99	NA	1	1	9	respiratory	score_stand	NA	0.0108718	0.00876157	1.01093	0.214661	logistic	93385	15750	77635	NA	0.00149565	0	FALSE
386.3	Labyrinthitis	386-386.99	Both	1	1	7	sense organs	score_stand	NA	-0.0147997	0.011928	0.985309	0.214698	logistic	108983	7604	101379	NA	0.00298165	0	FALSE
292	Neurological disorders	290-292.99	Both	1	0	5	mental disorders	score_stand	NA	0.0129965	0.0104833	1.01308	0.215076	logistic	119356	10024	109332	NA	0.00221398	0	FALSE
292.4	Altered mental status	290-292.99	Both	1	1	5	mental disorders	score_stand	NA	-0.112482	0.0910576	0.893613	0.216723	logistic	109456	124	109332	NA	0.00156475	0	FALSE
259	Other endocrine disorders	251-259.99	NA	1	0	3	endocrine/metabolic	score_stand	NA	0.019607	0.0159037	1.0198	0.217629	logistic	115832	4222	111610	NA	0.00214778	0	FALSE
288.3	Eosinophilia	288-289.99	Both	1	1	4	hematopoietic	score_stand	NA	-0.156253	0.127118	0.855343	0.218998	logistic	115038	64	114974	NA	0.00196908	0	FALSE
227	Benign neoplasm of other endocrine glands and related structures	193-194.99, 226-227.99	NA	1	0	2	neoplasms	score_stand	NA	0.0786816	0.0641035	1.08186	0.219666	logistic	124240	238	124002	NA	0.00192506	0	FALSE
625.1	Dyspareunia	624-625.99	Female	1	1	11	genitourinary	score_stand	NA	-0.0337674	0.0276117	0.966796	0.221354	logistic	116414	1352	115062	NA	0.0018741	0	FALSE
306	Other mental disorder	295-306.99	Both	1	0	5	mental disorders	score_stand	NA	0.0204487	0.0167576	1.02066	0.222365	logistic	74594	3722	70872	NA	0.00223719	0	FALSE
750.14	Congenital anomalies of esophagus	750-751.99	Both	1	1	15	congenital anomalies	score_stand	NA	0.0296079	0.0242721	1.03005	0.222528	logistic	110985	1715	109270	NA	0.00161781	0	FALSE
647.1	Infections of genitourinary tract during pregnancy	647-647.99	Female	0	1	12	pregnancy complications	score_stand	NA	0.0110193	0.00903607	1.01108	0.222661	logistic	123946	14243	109703	NA	0.00197886	0	FALSE
286.3	Coagulation defects complicating pregnancy or postpartum	286-287.99	Female	0	1	4	hematopoietic	score_stand	NA	-0.0600138	0.0493911	0.941752	0.224339	logistic	121797	417	121380	NA	0.00200354	0	FALSE
244.4	Hypothyroidism NOS	240-246.99	Both	1	1	3	endocrine/metabolic	score_stand	NA	-0.0117574	0.00968104	0.988311	0.224564	logistic	120563	12144	108419	NA	0.00189716	0	FALSE
276.41	Acidosis	276-276.99	Both	1	1	3	endocrine/metabolic	score_stand	NA	-0.132172	0.108862	0.87619	0.224697	logistic	121780	87	121693	NA	0.00220717	0	FALSE
182	Malignant neoplasm of uterus	174-184.99, 218-218.99	Female	1	1	2	neoplasms	score_stand	NA	0.065919	0.0543685	1.06814	0.225341	logistic	113544	335	113209	NA	0.00222955	0	FALSE
276	Disorders of fluid, electrolyte, and acid-base balance	276-276.99	Both	1	0	3	endocrine/metabolic	score_stand	NA	-0.027157	0.0224076	0.973208	0.22553	logistic	123736	2043	121693	NA	0.00204208	0	FALSE
257	Testicular dysfunction	251-259.99	Male	1	0	3	endocrine/metabolic	score_stand	NA	0.100661	0.0830859	1.1059	0.225691	logistic	111752	142	111610	NA	0.00194111	0	FALSE
303.1	Dissociative disorder	295-306.99	Both	0	1	5	mental disorders	score_stand	NA	-0.0122403	0.0101349	0.987834	0.227149	logistic	82222	11350	70872	NA	0.000800811	0	FALSE
480.3	Pneumonia due to fungus (mycoses)	480-488.99	Both	1	1	9	respiratory	score_stand	NA	0.0170169	0.0140938	1.01716	0.227276	logistic	83040	5405	77635	NA	0.0011729	0	FALSE
454.11	Varicose veins of lower extremity, symptomtic	450-457.99	Both	1	1	8	circulatory system	score_stand	NA	-0.0208643	0.0172911	0.979352	0.227567	logistic	101116	3512	97604	NA	0.00195576	0	FALSE
277.5	Other disorders of lipoid metabolism	277-277.99	NA	0	0	3	endocrine/metabolic	score_stand	NA	-0.0302478	0.0251532	0.970205	0.229153	logistic	122587	1611	120976	NA	0.0022462	0	FALSE
290.13	Senile dementia	290-292.99	Both	1	1	5	mental disorders	score_stand	NA	-0.0190694	0.015868	0.981111	0.229459	logistic	113475	4143	109332	NA	0.00128189	0	FALSE
728.2	Laxity of ligament or hypermobility syndrome	725-729.99	Both	0	1	14	musculoskeletal	score_stand	NA	0.0828113	0.0691626	1.08634	0.231173	logistic	76006	206	75800	NA	0.0011545	0	FALSE
245.1	Thyroiditis, acute and subacute	240-246.99	Both	1	1	3	endocrine/metabolic	score_stand	NA	0.157985	0.132128	1.17115	0.231814	logistic	108474	55	108419	NA	0.00262496	0	FALSE
8.6	Viral Enteritis	001-009.99	Both	1	1	1	infectious diseases	score_stand	NA	0.0166016	0.0138982	1.01674	0.232276	logistic	105238	5419	99819	NA	0.00197169	0	FALSE
362.1	Retinopathy of prematurity	250.70-250.79,360-365.99	Both	1	1	7	sense organs	score_stand	NA	-0.181284	0.152254	0.834198	0.233784	logistic	114898	45	114853	NA	0.00226948	0	FALSE
528.6	Leukoplakia of oral mucosa	527-529.99	Both	1	1	10	digestive	score_stand	NA	-0.129445	0.108905	0.878583	0.234597	logistic	112873	87	112786	NA	0.00141702	0	FALSE
255.2	Adrenal hypofunction	251-259.99	Both	1	0	3	endocrine/metabolic	score_stand	NA	-0.124795	0.105034	0.882677	0.234777	logistic	111703	93	111610	NA	0.00182086	0	FALSE
255.21	Glucocorticoid deficiency	251-259.99	Both	1	1	3	endocrine/metabolic	score_stand	NA	-0.124795	0.105034	0.882677	0.234777	logistic	111703	93	111610	NA	0.00182086	0	FALSE
560.4	Other intestinal obstruction	555-564.99	Both	1	1	10	digestive	score_stand	NA	0.0430247	0.0362485	1.04396	0.235253	logistic	99082	757	98325	NA	0.00270399	0	FALSE
451	Phlebitis and thrombophlebitis	450-457.99	NA	1	0	8	circulatory system	score_stand	NA	0.0223627	0.0188446	1.02261	0.235349	logistic	100502	2898	97604	NA	0.00260748	0	FALSE
577.2	Chronic pancreatitis	577-577.99	Both	1	1	10	digestive	score_stand	NA	0.0616923	0.0520175	1.06363	0.235626	logistic	123969	364	123605	NA	0.00185784	0	FALSE
411.3	Angina pectoris	410-414.99	Both	1	1	8	circulatory system	score_stand	NA	0.0099269	0.00837078	1.00998	0.235662	logistic	120407	16790	103617	NA	0.00179484	0	FALSE
1001	Foreign body injury	NA	Both	1	0	0	NULL	score_stand	NA	0.0161538	0.0136382	1.01628	0.236233	logistic	124458	5592	118866	NA	0.00195445	0	FALSE
1014	Effects of heat, cold and air pressure	NA	Both	1	0	0	NULL	score_stand	NA	0.0115756	0.00978484	1.01164	0.236804	logistic	124458	11536	112922	NA	0.00195445	0	FALSE
353	Nerve root and plexus disorders	351-355.99	NA	1	0	6	neurological	score_stand	NA	-0.0273842	0.0231642	0.972987	0.237135	logistic	103972	1904	102068	NA	0.00238395	0	FALSE
475	Chronic sinusitis	470-479.99	NA	1	0	9	respiratory	score_stand	NA	0.0115501	0.00977327	1.01162	0.237282	logistic	79533	12490	67043	NA	0.00265296	0	FALSE
601.4	Balanoposthitis	185-187.99, 796-796.99, 600-602.99	Male	1	1	11	genitourinary	score_stand	NA	0.0329453	0.0279165	1.03349	0.237945	logistic	115294	1311	113983	NA	0.00242555	0	FALSE
743.2	Pathologic fracture	743-744.99	Both	1	0	14	musculoskeletal	score_stand	NA	0.0187161	0.0159032	1.01889	0.239247	logistic	123809	4209	119600	NA	0.00190876	0	FALSE
750	Digestive congenital anomalies	750-751.99	NA	1	0	15	congenital anomalies	score_stand	NA	0.0114007	0.00968879	1.01147	0.239319	logistic	121074	11804	109270	NA	0.00194837	0	FALSE
325	Phlebitis and thrombophlebitis of intracranial venous sinuses	320-326.9	NA	1	1	6	neurological	score_stand	NA	0.0385498	0.032836	1.0393	0.24039	logistic	119376	926	118450	NA	0.00182846	0	FALSE
202.24	Large cell lymphoma	200-204.99	Both	1	1	2	neoplasms	score_stand	NA	-0.180606	0.153965	0.834764	0.240782	logistic	118602	44	118558	NA	0.00199546	0	FALSE
857	Mechanical complication of unspecified genitourinary device, implant, and graft	850-859.99	Both	1	1	18	injuries & poisonings	score_stand	NA	0.0824344	0.0702768	1.08593	0.240797	logistic	123470	198	123272	NA	0.00188102	0	FALSE
363.3	Chorioretinal scars	360-365.99	Both	1	1	7	sense organs	score_stand	NA	-0.0936417	0.0803718	0.910609	0.243976	logistic	115011	158	114853	NA	0.00224213	0	FALSE
742.9	Other derangement of joint	741-742.99	Both	1	1	14	musculoskeletal	score_stand	NA	-0.0612908	0.0527779	0.94055	0.245521	logistic	114110	366	113744	NA	0.00206715	0	FALSE
709.2	Sicca syndrome	690-697.99, 708-709.99	Both	1	1	13	dermatologic	score_stand	NA	-0.0641399	0.0552522	0.937874	0.2457	logistic	70963	337	70626	NA	0.00263573	0	FALSE
306.9	Tension headache	295-306.99	Both	1	1	5	mental disorders	score_stand	NA	0.0221482	0.0191192	1.0224	0.24669	logistic	73697	2825	70872	NA	0.0021369	0	FALSE
358	Myoneural disorders	356-359.99	NA	1	0	6	neurological	score_stand	NA	0.115157	0.0995499	1.12205	0.247363	logistic	121094	98	120996	NA	0.00213911	0	FALSE
480.5	Bronchopneumonia and lung abscess	480-488.99	Both	1	1	9	respiratory	score_stand	NA	0.0628922	0.0543841	1.06491	0.247499	logistic	77968	333	77635	NA	0.000848524	0	FALSE
513.3	Hypoventilation	513-513.99	Both	1	0	9	respiratory	score_stand	NA	-0.0390146	0.0338237	0.961737	0.248718	logistic	123909	889	123020	NA	0.0019129	0	FALSE
586	Other disorders of the kidney and ureters	580-590.99	NA	1	0	11	genitourinary	score_stand	NA	0.0214084	0.0186012	1.02164	0.249769	logistic	111073	2954	108119	NA	0.00201977	0	FALSE
733.4	Aseptic necrosis of bone	730-739.99	Both	0	1	14	musculoskeletal	score_stand	NA	0.0280208	0.02435	1.02842	0.249834	logistic	112296	1690	110606	NA	0.00221213	0	FALSE
627.2	Symptomatic menopause	626-628.99	Female	1	0	11	genitourinary	score_stand	NA	-0.0133338	0.0115882	0.986755	0.249882	logistic	99231	9305	89926	NA	0.00136691	0	FALSE
619	Noninflammatory female genital disorders	619-619.99	Female	1	0	11	genitourinary	score_stand	NA	0.0101947	0.00886184	1.01025	0.249976	logistic	124458	15629	108829	NA	0.00195445	0	FALSE
411.41	Aneurysm and dissection of heart	410-414.99	Both	1	1	8	circulatory system	score_stand	NA	0.201954	0.176292	1.22379	0.251976	logistic	103648	31	103617	NA	0.00107066	0	FALSE
741.5	Hemarthrosis	741-742.99	Both	1	1	14	musculoskeletal	score_stand	NA	-0.100251	0.0875772	0.90461	0.252326	logistic	113878	134	113744	NA	0.00210869	0	FALSE
333.3	Tics and choreas	330-337.99, 341-349.99	Both	1	1	6	neurological	score_stand	NA	-0.0399249	0.0348791	0.960862	0.252348	logistic	106291	838	105453	NA	0.0021293	0	FALSE
731.1	Osteitis deformans [Paget's disease of bone]	730-739.99	Both	1	1	14	musculoskeletal	score_stand	NA	0.0282073	0.0246504	1.02861	0.252503	logistic	112254	1648	110606	NA	0.00220856	0	FALSE
337.1	Peripheral autonomic neuropathy	330-337.99, 341-349.99	Both	1	1	6	neurological	score_stand	NA	-0.0286717	0.025078	0.971735	0.252914	logistic	107080	1627	105453	NA	0.00207268	0	FALSE
420.1	Myocarditis	420-425.99	Both	1	1	8	circulatory system	score_stand	NA	-0.0541849	0.0474551	0.947257	0.253531	logistic	117498	450	117048	NA	0.00215556	0	FALSE
564.8	Abnormal findings on exam of gastrointestinal tract/ abdominal area	555-564.99	Both	1	0	10	digestive	score_stand	NA	-0.0737949	0.0646873	0.928862	0.253955	logistic	124458	243	124215	NA	0.00195445	0	FALSE
41.11	Methicillin sensitive Staphylococcus aureus	010-041.99	Both	1	1	1	infectious diseases	score_stand	NA	0.0526613	0.0461939	1.05407	0.254284	logistic	72963	468	72495	NA	0.00111524	0	FALSE
191	Manlignant and unknown neoplasms of brain and nervous system	224-225.99, 190-192.99	NA	1	0	2	neoplasms	score_stand	NA	-0.10383	0.0910864	0.901379	0.254325	logistic	123824	123	123701	NA	0.00203709	0	FALSE
54	Herpes simplex	050-079.99	NA	1	1	1	infectious diseases	score_stand	NA	0.00856729	0.00752748	1.0086	0.255064	logistic	99974	22774	77200	NA	0.00223018	0	FALSE
619.1	Noninflammatory disorders of ovary, fallopian tube, and broad ligament	619-619.99	Female	1	1	11	genitourinary	score_stand	NA	0.022656	0.0199179	1.02291	0.255343	logistic	111414	2585	108829	NA	0.00177647	0	FALSE
580.1	Glomerulonephritis	580-590.99	Both	1	0	11	genitourinary	score_stand	NA	-0.0738222	0.0649101	0.928837	0.255413	logistic	108360	241	108119	NA	0.00165759	0	FALSE
275.5	Disorders of calcium/phosphorus metabolism	275-275.99	NA	1	0	3	endocrine/metabolic	score_stand	NA	-0.0489327	0.0431563	0.952245	0.256858	logistic	124221	544	123677	NA	0.00200609	0	FALSE
333.8	Other degenerative diseases of the basal ganglia	330-337.99, 341-349.99	Both	1	1	6	neurological	score_stand	NA	-0.216951	0.191374	0.804969	0.25694	logistic	105482	29	105453	NA	0.00226073	0	FALSE
793.2	Nonspecific abnormal findings on radiological and other examination of other intrathoracic organs (echocardiogram, etc)	793-793.99	Both	0	0	17	symptoms	score_stand	NA	0.0264778	0.0233768	1.02683	0.25736	logistic	124458	1859	122599	NA	0.00195445	0	FALSE
368	Visual disturbances	368-368.99	NA	1	0	7	sense organs	score_stand	NA	-0.0165714	0.0146406	0.983565	0.257684	logistic	123839	4870	118969	NA	0.00192621	0	FALSE
505	Other pulmonary inflamation or edema	500-509.99	NA	1	1	9	respiratory	score_stand	NA	-0.0106363	0.00940011	0.98942	0.257842	logistic	114155	12756	101399	NA	0.00141889	0	FALSE
564	Functional digestive disorders	555-564.99	NA	1	0	10	digestive	score_stand	NA	-0.00866912	0.00767384	0.991368	0.258604	logistic	119015	20690	98325	NA	0.00175722	0	FALSE
189.12	Malignant neoplasm of renal pelvis	188-189.99	Both	1	1	2	neoplasms	score_stand	NA	-0.0914969	0.0810151	0.912564	0.258737	logistic	123749	156	123593	NA	0.00196135	0	FALSE
573	Other disorders of liver	570-573.99	NA	1	0	10	digestive	score_stand	NA	-0.0511728	0.0453936	0.950114	0.25961	logistic	111824	493	111331	NA	0.00140016	0	FALSE
728.1	Muscular calcification and ossification	725-729.99	Both	0	1	14	musculoskeletal	score_stand	NA	0.0280894	0.0249251	1.02849	0.259763	logistic	77435	1635	75800	NA	0.00133388	0	FALSE
782.6	Pallor and flushing	782-782.99	Both	0	1	17	symptoms	score_stand	NA	-0.0249344	0.0221505	0.975374	0.260301	logistic	119921	2098	117823	NA	0.00135537	0	FALSE
643.1	Hyperemesis gravidarum	643-643.99	Female	1	1	12	pregnancy complications	score_stand	NA	0.100828	0.0896599	1.10609	0.260776	logistic	122360	121	122239	NA	0.00175584	0	FALSE
701.1	Keratoderma, acquired	700-701.99	Both	1	1	13	dermatologic	score_stand	NA	0.0313129	0.0278541	1.03181	0.260938	logistic	110116	1294	108822	NA	0.00266372	0	FALSE
286.13	Congenital factor VIII disorder	286-287.99	Both	1	1	4	hematopoietic	score_stand	NA	-0.167736	0.149244	0.845577	0.261056	logistic	121427	47	121380	NA	0.0020729	0	FALSE
241.2	Nontoxic multinodular goiter	240-246.99	Both	1	1	3	endocrine/metabolic	score_stand	NA	0.0495918	0.0442015	1.05084	0.261884	logistic	108928	509	108419	NA	0.00269291	0	FALSE
723	Other disorders of cervical region	720-724.99	NA	1	0	14	musculoskeletal	score_stand	NA	-0.0226943	0.0202619	0.977561	0.262695	logistic	94595	2521	92074	NA	0.00243899	0	FALSE
723.1	Torticollis	720-724.99	Both	1	1	14	musculoskeletal	score_stand	NA	-0.0226943	0.0202619	0.977561	0.262695	logistic	94595	2521	92074	NA	0.00243899	0	FALSE
348.7	Coma	330-337.99, 341-349.99	Both	0	1	6	neurological	score_stand	NA	-0.0189028	0.0168894	0.981275	0.263049	logistic	109126	3673	105453	NA	0.00191797	0	FALSE
242.1	Graves' disease	240-246.99	NA	1	1	3	endocrine/metabolic	score_stand	NA	-0.0568319	0.0508345	0.944753	0.263575	logistic	108812	393	108419	NA	0.0024753	0	FALSE
597	Other disorders of urethra and urinary tract	595-597.99	NA	1	0	11	genitourinary	score_stand	NA	0.0235991	0.0211513	1.02388	0.264539	logistic	119117	2267	116850	NA	0.00201367	0	FALSE
276.4	Acid-base balance disorder	276-276.99	Both	0	0	3	endocrine/metabolic	score_stand	NA	-0.117229	0.105075	0.889382	0.264564	logistic	121786	93	121693	NA	0.00220914	0	FALSE
695.8	Other specified erythematous conditions	690-697.99	Both	1	0	13	dermatologic	score_stand	NA	-0.0138969	0.0124578	0.986199	0.264625	logistic	83781	7104	76677	NA	0.00187683	0	FALSE
433.3	Cerebral ischemia	430-438.99	Both	1	0	8	circulatory system	score_stand	NA	-0.0229691	0.0206016	0.977293	0.264886	logistic	120794	2448	118346	NA	0.00170506	0	FALSE
691.3	Congenital pigmentary anomalies of skin	690-697.99	Both	1	1	13	dermatologic	score_stand	NA	-0.202088	0.181332	0.817023	0.26508	logistic	76709	32	76677	NA	0.00242224	0	FALSE
304	Adjustment reaction	295-306.99	Both	1	1	5	mental disorders	score_stand	NA	-0.0132388	0.0118885	0.986848	0.265457	logistic	78936	8064	70872	NA	0.000946605	0	FALSE
276.1	Electrolyte imbalance	276-276.99	Both	1	0	3	endocrine/metabolic	score_stand	NA	-0.0258462	0.0232452	0.974485	0.266183	logistic	123589	1896	121693	NA	0.00206919	0	FALSE
225.1	Benign neoplasm of brain, cranial nerves, meninges	224-225.99, 190-192.99	Both	1	1	2	neoplasms	score_stand	NA	-0.0660189	0.0594066	0.936113	0.266437	logistic	123989	288	123701	NA	0.00201074	0	FALSE
190	Cancer of eye	224-225.99, 190-192.99	NA	1	1	2	neoplasms	score_stand	NA	-0.171192	0.154143	0.84266	0.266739	logistic	123745	44	123701	NA	0.00205786	0	FALSE
473.4	Voice disturbance	470-479.99	Both	1	1	9	respiratory	score_stand	NA	-0.0202905	0.018277	0.979914	0.266927	logistic	70220	3177	67043	NA	0.00131578	0	FALSE
727.1	Synovitis and tenosynovitis	725-729.99	Both	1	1	14	musculoskeletal	score_stand	NA	0.014697	0.0132441	1.01481	0.267128	logistic	81969	6169	75800	NA	0.00155932	0	FALSE
371.33	Noninfectious dermatoses of eyelid	369-374.99	Both	1	1	7	sense organs	score_stand	NA	-0.0453052	0.0408398	0.955706	0.267283	logistic	93793	613	93180	NA	0.00151937	0	FALSE
204.1	Lymphoid leukemia	200-204.99	Both	1	0	2	neoplasms	score_stand	NA	-0.068901	0.062133	0.933419	0.267461	logistic	118822	264	118558	NA	0.00195441	0	FALSE
571.5	Other chronic nonalcoholic liver disease	570-573.99	Both	1	0	10	digestive	score_stand	NA	-0.0237707	0.0214612	0.97651	0.268029	logistic	113555	2224	111331	NA	0.00128258	0	FALSE
986	Toxic effect of carbon monoxide	981-989.99	NA	1	1	18	injuries & poisonings	score_stand	NA	-0.077084	0.0697612	0.925812	0.269172	logistic	123500	209	123291	NA	0.00214867	0	FALSE
287	Purpura and other hemorrhagic conditions	286-287.99	NA	1	0	4	hematopoietic	score_stand	NA	-0.0235479	0.0213295	0.976727	0.269591	logistic	123625	2245	121380	NA	0.00189535	0	FALSE
289.5	Diseases of spleen	288-289.99	Both	0	1	4	hematopoietic	score_stand	NA	0.0974688	0.0883209	1.10238	0.269777	logistic	115099	125	114974	NA	0.00206505	0	FALSE
275.1	Disorders of iron metabolism	275-275.99	NA	1	0	4	hematopoietic	score_stand	NA	-0.0783211	0.0709995	0.924667	0.269974	logistic	123879	202	123677	NA	0.0020523	0	FALSE
333.1	Essential tremor	330-337.99, 341-349.99	Both	1	1	6	neurological	score_stand	NA	-0.036736	0.0333582	0.963931	0.270785	logistic	106369	916	105453	NA	0.00212865	0	FALSE
573.3	Hepatomegaly	570-573.99	Both	0	1	10	digestive	score_stand	NA	0.0868865	0.0790261	1.09077	0.271565	logistic	111488	157	111331	NA	0.00157467	0	FALSE
563	Constipation	555-564.99	Both	1	0	10	digestive	score_stand	NA	-0.0104379	0.00949797	0.989616	0.271787	logistic	124458	12432	112026	NA	0.00195445	0	FALSE
687.3	Changes in skin texture	687-687.99	Both	1	1	13	dermatologic	score_stand	NA	-0.0246191	0.022423	0.975682	0.272232	logistic	96385	2039	94346	NA	0.0018005	0	FALSE
735.3	Hallux valgus (Bunion)	735-739.99	Both	1	1	14	musculoskeletal	score_stand	NA	0.0162067	0.0147736	1.01634	0.27264	logistic	118402	4827	113575	NA	0.00223172	0	FALSE
854	Complications of cardiac/vascular device, implant, and graft	850-859.99	NA	1	1	18	injuries & poisonings	score_stand	NA	0.10639	0.0972678	1.11226	0.274051	logistic	123375	103	123272	NA	0.00186039	0	FALSE
174.11	Malignant neoplasm of female breast	174-184.99, 610-610.99	Female	1	1	2	neoplasms	score_stand	NA	-0.022936	0.0210236	0.977325	0.275288	logistic	105798	2384	103414	NA	0.00181671	0	FALSE
80	Postoperative infection	080-082.99	NA	1	1	1	infectious diseases	score_stand	NA	-0.0200487	0.0184318	0.980151	0.276719	logistic	124344	3021	121323	NA	0.00197145	0	FALSE
732	Osteochondropathies	730-739.99	NA	1	0	14	musculoskeletal	score_stand	NA	0.0216393	0.0199241	1.02188	0.277443	logistic	113156	2550	110606	NA	0.00225054	0	FALSE
575.1	Cholangitis	574-576.99	Both	1	1	10	digestive	score_stand	NA	-0.0807216	0.0743786	0.92245	0.277798	logistic	119485	184	119301	NA	0.00213174	0	FALSE
941	Adverse reaction to serum or vaccine	930-949.99	Both	1	1	18	injuries & poisonings	score_stand	NA	-0.0345163	0.0318559	0.966073	0.27858	logistic	95462	1000	94462	NA	0.00306925	0	FALSE
427.2	Atrial fibrillation and flutter	426-427.99	NA	1	0	8	circulatory system	score_stand	NA	-0.0169353	0.0156443	0.983207	0.279019	logistic	112975	4407	108568	NA	0.00218673	0	FALSE
110.11	Dermatophytosis of nail	110-118.99	Both	1	1	1	infectious diseases	score_stand	NA	-0.0122606	0.0113472	0.987814	0.279923	logistic	97249	8535	88714	NA	0.00238105	0	FALSE
528.41	Cyst of the salivary gland	527-529.99	Both	1	1	10	digestive	score_stand	NA	-0.115152	0.106803	0.89123	0.280958	logistic	112876	90	112786	NA	0.00142375	0	FALSE
301.1	Schizoid personality disorder	295-306.99	Both	1	1	5	mental disorders	score_stand	NA	-0.0593161	0.0552261	0.942409	0.282796	logistic	71205	333	70872	NA	0.00158445	0	FALSE
696.2	Parapsoriasis	690-697.99	Both	1	1	13	dermatologic	score_stand	NA	0.114609	0.106773	1.12144	0.283093	logistic	76763	86	76677	NA	0.00252897	0	FALSE
286.11	Von willebrand's disease	286-287.99	Both	1	1	4	hematopoietic	score_stand	NA	-0.0801025	0.0746909	0.923022	0.283516	logistic	121563	183	121380	NA	0.00204692	0	FALSE
529.6	Glossodynia	527-529.99	Both	1	1	10	digestive	score_stand	NA	0.0722843	0.067447	1.07496	0.283845	logistic	113002	216	112786	NA	0.00153672	0	FALSE
425.2	Secondary/extrinsic cardiomyopathies	420-425.99	Both	1	1	8	circulatory system	score_stand	NA	-0.0672506	0.0628403	0.934961	0.284537	logistic	117305	257	117048	NA	0.0021849	0	FALSE
575	Other biliary tract disease	574-576.99	NA	1	0	10	digestive	score_stand	NA	-0.041004	0.0383397	0.959825	0.284848	logistic	119990	689	119301	NA	0.00207689	0	FALSE
253.7	Other disorders of neurohypophysis	251-259.99	Both	1	1	3	endocrine/metabolic	score_stand	NA	0.194958	0.182434	1.21526	0.285228	logistic	111639	29	111610	NA	0.00190048	0	FALSE
374.1	Ectropion or entropion	369-374.99	Both	1	1	7	sense organs	score_stand	NA	-0.0582521	0.0545512	0.943412	0.285592	logistic	93523	343	93180	NA	0.00156575	0	FALSE
747.11	Cardiac shunt/ heart septal defect	747-747.99	Both	1	1	15	congenital anomalies	score_stand	NA	-0.0357052	0.0335027	0.964925	0.28654	logistic	120240	905	119335	NA	0.00159056	0	FALSE
580.13	Acute glomerulonephritis, NOS	580-590.99	Both	1	1	11	genitourinary	score_stand	NA	-0.0821695	0.0771315	0.921116	0.286733	logistic	108290	171	108119	NA	0.00167558	0	FALSE
286.6	Defibrination syndrome	286-287.99	Both	1	1	4	hematopoietic	score_stand	NA	-0.0634857	0.0596279	0.938488	0.287013	logistic	121666	286	121380	NA	0.00203107	0	FALSE
695.81	Erythema nodosum	690-697.99	Both	1	1	13	dermatologic	score_stand	NA	0.0535059	0.0502638	1.05496	0.287101	logistic	77070	393	76677	NA	0.00259972	0	FALSE
567	Peritonitis and retroperitoneal infections	565-569.99	NA	1	1	10	digestive	score_stand	NA	-0.0807612	0.0759198	0.922414	0.287433	logistic	112928	177	112751	NA	0.00162015	0	FALSE
427.7	Tachycardia NOS	426-427.99	Both	1	1	8	circulatory system	score_stand	NA	0.0357326	0.0336542	1.03638	0.288347	logistic	109449	881	108568	NA	0.0026214	0	FALSE
691.1	Ichthyosis congenita	690-697.99	Both	1	1	13	dermatologic	score_stand	NA	0.0301039	0.0284279	1.03056	0.28962	logistic	77934	1257	76677	NA	0.00269819	0	FALSE
655	Known or suspected fetal abnormality affecting management of mother	655-655.99	Female	1	0	12	pregnancy complications	score_stand	NA	0.0325305	0.030754	1.03307	0.290163	logistic	124458	1055	123403	NA	0.00195445	0	FALSE
290.16	Vascular dementia	290-292.99	Both	1	1	5	mental disorders	score_stand	NA	0.0982909	0.0933188	1.10328	0.292212	logistic	109445	113	109332	NA	0.00167708	0	FALSE
1011	Complications of surgical and medical procedures	NA	Both	1	0	0	NULL	score_stand	NA	-0.0456919	0.0434431	0.955336	0.292908	logistic	124458	536	123922	NA	0.00195445	0	FALSE
709.3	Systemic sclerosis	690-697.99, 708-709.99	Both	1	1	13	dermatologic	score_stand	NA	0.0256848	0.0244626	1.02602	0.293737	logistic	72330	1704	70626	NA	0.00307734	0	FALSE
758.1	Chromosomal anomalies	756-759.99	Both	1	1	15	congenital anomalies	score_stand	NA	-0.149243	0.14215	0.86136	0.293763	logistic	112233	51	112182	NA	0.00175272	0	FALSE
712	Infective connective tissue disorders	710-716.99	NA	1	1	14	musculoskeletal	score_stand	NA	0.211693	0.201844	1.23577	0.294272	logistic	116827	23	116804	NA	0.00226431	0	FALSE
427.6	Premature beats	426-427.99	Both	1	0	8	circulatory system	score_stand	NA	-0.0478509	0.045675	0.953276	0.294806	logistic	109054	486	108568	NA	0.00237335	0	FALSE
500.2	Pneumoconiosis	500-509.99	Both	1	1	9	respiratory	score_stand	NA	-0.00978688	0.00934382	0.990261	0.294907	logistic	114323	12924	101399	NA	0.00146192	0	FALSE
602	Other disorders of prostate	185-187.99, 796-796.99, 600-602.99	Male	1	0	11	genitourinary	score_stand	NA	-0.0737532	0.0705222	0.928901	0.295646	logistic	114190	207	113983	NA	0.00215933	0	FALSE
735.2	Acquired toe deformities	735-739.99	Both	1	0	14	musculoskeletal	score_stand	NA	-0.0246436	0.0236551	0.975658	0.297511	logistic	115403	1828	113575	NA	0.00173439	0	FALSE
586.1	Anatomical abnormatilies of kidney and ureters	580-590.99	Both	1	0	11	genitourinary	score_stand	NA	0.119047	0.114446	1.12642	0.298245	logistic	108193	74	108119	NA	0.00177771	0	FALSE
530.6	Diverticulum of esophagus, acquired	530-530.99, 532-532.99	Both	1	1	10	digestive	score_stand	NA	0.0257384	0.0247471	1.02607	0.298314	logistic	106041	1657	104384	NA	0.00117911	0	FALSE
382	Otalgia	381-385.99	Both	1	1	7	sense organs	score_stand	NA	0.0114458	0.0110285	1.01151	0.299349	logistic	108694	8978	99716	NA	0.000677098	0	FALSE
620	Dysplasia of female genital organs	620-623.99	Female	1	0	11	genitourinary	score_stand	NA	-0.181923	0.175325	0.833665	0.29944	logistic	121409	34	121375	NA	0.00200663	0	FALSE
626.8	Infertility, female	626-628.99	Female	1	1	11	genitourinary	score_stand	NA	-0.0297175	0.0287917	0.97072	0.301999	logistic	91173	1247	89926	NA	0.00193633	0	FALSE
737.2	Lordosis (acquired)	735-739.99	Both	1	1	14	musculoskeletal	score_stand	NA	0.146083	0.141694	1.15729	0.30255	logistic	113623	48	113575	NA	0.00195732	0	FALSE
585.34	Chronic Kidney Disease, Stage IV	580-590.99	Both	1	1	11	genitourinary	score_stand	NA	0.0660498	0.0640816	1.06828	0.302675	logistic	108358	239	108119	NA	0.00181263	0	FALSE
480.2	Viral pneumonia	480-488.99	Both	1	1	9	respiratory	score_stand	NA	0.0987502	0.0958843	1.10379	0.303062	logistic	77741	106	77635	NA	0.000785492	0	FALSE
213	Benign neoplasm of bone and articular cartilage	210-229.99	NA	1	1	2	neoplasms	score_stand	NA	-0.0827959	0.0804761	0.920539	0.303561	logistic	98111	157	97954	NA	0.00176892	0	FALSE
389.2	Conductive hearing loss	387-389.99	Both	1	1	7	sense organs	score_stand	NA	-0.0423163	0.0411334	0.958567	0.303594	logistic	106471	599	105872	NA	0.00138916	0	FALSE
149	Cancer of larynx, pharynx, nasal cavities	140-149.99, 210-210.99	Both	1	0	2	neoplasms	score_stand	NA	-0.0816746	0.0795885	0.921572	0.304792	logistic	124164	161	124003	NA	0.00191331	0	FALSE
711.2	Reiter's disease	710-716.99	Both	1	1	14	musculoskeletal	score_stand	NA	0.0318167	0.0310763	1.03233	0.305918	logistic	117841	1037	116804	NA	0.00238798	0	FALSE
401.22	Hypertensive chronic kidney disease	401-405.99	Both	1	1	8	circulatory system	score_stand	NA	-0.0075912	0.00741531	0.992438	0.305968	logistic	113445	24871	88574	NA	0.00147324	0	FALSE
187.1	Malignant neoplasm of unspecified male genital organ	185-187.99, 222-222.99	Male	1	1	2	neoplasms	score_stand	NA	0.0999829	0.0977309	1.10515	0.306288	logistic	117145	102	117043	NA	0.00211682	0	FALSE
41.1	Staphylococcus infections	010-041.99	Both	1	0	1	infectious diseases	score_stand	NA	0.0467819	0.0457404	1.04789	0.306417	logistic	72973	478	72495	NA	0.00109903	0	FALSE
686.3	Pilonidal cyst	680-686.99	Both	0	1	13	dermatologic	score_stand	NA	-0.0250543	0.0245185	0.975257	0.306852	logistic	98682	1694	96988	NA	0.00200862	0	FALSE
302.1	Decreased libido	295-306.99	NA	1	1	5	mental disorders	score_stand	NA	0.0345518	0.0339015	1.03516	0.308117	logistic	71744	872	70872	NA	0.00192862	0	FALSE
528	Diseases of the oral soft tissues, excluding lesions specific for gingiva and tongue	527-529.99	NA	1	0	10	digestive	score_stand	NA	0.0112548	0.0110444	1.01132	0.308182	logistic	121659	8873	112786	NA	0.0019031	0	FALSE
220	Benign neoplasm of ovary	174-184.99, 217-221.99	Female	1	1	2	neoplasms	score_stand	NA	-0.0309764	0.0304777	0.969498	0.309457	logistic	111143	1103	110040	NA	0.00223987	0	FALSE
401.2	Hypertensive heart and/or renal disease	401-405.99	Both	1	0	8	circulatory system	score_stand	NA	-0.00741478	0.0072982	0.992613	0.309642	logistic	114594	26020	88574	NA	0.00145792	0	FALSE
745	Pain in joint	745-745.99	NA	1	1	14	musculoskeletal	score_stand	NA	-0.00581499	0.00573933	0.994202	0.310973	logistic	124458	53291	71167	NA	0.00195445	0	FALSE
198	Secondary malignant neoplasm	195-199.99	NA	1	0	2	neoplasms	score_stand	NA	-0.0302594	0.0299059	0.970194	0.311623	logistic	122596	1135	121461	NA	0.00192179	0	FALSE
704.11	Alopecia Areata	703-704.99	Both	1	1	13	dermatologic	score_stand	NA	-0.0292519	0.028927	0.971172	0.311906	logistic	112245	1215	111030	NA	0.00207484	0	FALSE
726.3	Bursitis	725-729.99	Both	1	1	14	musculoskeletal	score_stand	NA	-0.0123945	0.0122711	0.987682	0.312467	logistic	83243	7443	75800	NA	0.000648998	0	FALSE
425.1	Primary/intrinsic cardiomyopathies	420-425.99	Both	1	0	8	circulatory system	score_stand	NA	-0.0317152	0.0313997	0.968782	0.312473	logistic	118080	1032	117048	NA	0.00212306	0	FALSE
626	Disorders of menstruation and other abnormal bleeding from female genital tract	626-628.99	Female	1	0	11	genitourinary	score_stand	NA	0.00809655	0.00802317	1.00813	0.312905	logistic	114732	24806	89926	NA	0.00244785	0	FALSE
573.7	Abnormal results of function study of liver	570-573.99	Both	0	1	10	digestive	score_stand	NA	0.017851	0.0177068	1.01801	0.313384	logistic	114606	3275	111331	NA	0.00177898	0	FALSE
800.4	Fracture of patella	800-809.99	Both	1	1	18	injuries & poisonings	score_stand	NA	-0.0374426	0.0372685	0.96325	0.315055	logistic	108446	728	107718	NA	0.000852618	0	FALSE
296.1	Bipolar	295-306.99	NA	1	1	5	mental disorders	score_stand	NA	-0.0300217	0.0298918	0.970424	0.315212	logistic	72017	1145	70872	NA	0.00147493	0	FALSE
333.4	Torsion dystonia	330-337.99, 341-349.99	Both	1	1	6	neurological	score_stand	NA	-0.021349	0.0212668	0.978877	0.315443	logistic	107721	2268	105453	NA	0.00206533	0	FALSE
427	Cardiac dysrhythmias	426-427.99	NA	1	0	8	circulatory system	score_stand	NA	-0.00872079	0.00868883	0.991317	0.315533	logistic	123775	15207	108568	NA	0.00195434	0	FALSE
535.2	Atrophic gastritis	535-537.99	Both	1	1	10	digestive	score_stand	NA	0.0161417	0.0161397	1.01627	0.317251	logistic	108340	3969	104371	NA	0.00227337	0	FALSE
754.2	Spondylolisthesis, congenital	754-756.99	Both	1	1	15	congenital anomalies	score_stand	NA	0.0530578	0.0531323	1.05449	0.31799	logistic	112949	350	112599	NA	0.00138235	0	FALSE
1000	Burns	NA	Both	1	0	0	NULL	score_stand	NA	-0.0259742	0.0260399	0.97436	0.318532	logistic	124458	1496	122962	NA	0.00195445	0	FALSE
339	Other headache syndromes	339-340.99	NA	1	1	6	neurological	score_stand	NA	-0.00869661	0.00873501	0.991341	0.319443	logistic	117452	15112	102340	NA	0.00159486	0	FALSE
742.2	Pathological, developmental or recurrent dislocation	741-742.99	Both	1	1	14	musculoskeletal	score_stand	NA	-0.0286807	0.0288203	0.971727	0.319661	logistic	114969	1225	113744	NA	0.00202258	0	FALSE
204.4	Multiple myeloma	200-204.99	Both	1	1	2	neoplasms	score_stand	NA	0.0156729	0.0157539	1.0158	0.319805	logistic	122852	4294	118558	NA	0.00223361	0	FALSE
772	Symptoms of the muscles	772-772.99	NA	1	1	17	symptoms	score_stand	NA	0.0766615	0.0772456	1.07968	0.320983	logistic	124458	164	124294	NA	0.00195445	0	FALSE
346	Abnormal findings on study of brain and/or nervous system	330-337.99, 341-349.99	NA	1	0	6	neurological	score_stand	NA	0.0371805	0.0374655	1.03788	0.321006	logistic	106163	710	105453	NA	0.00242015	0	FALSE
285.22	Anemia in neoplastic disease	280-285.99	Both	1	1	4	hematopoietic	score_stand	NA	-0.188582	0.19003	0.828133	0.321013	logistic	107266	29	107237	NA	0.00158977	0	FALSE
656	Other perinatal conditions of fetus or newborn	656-656.99	Both	1	0	12	pregnancy complications	score_stand	NA	0.00590012	0.00596553	1.00592	0.322646	logistic	124458	43605	80853	NA	0.00195445	0	FALSE
350.1	Abnormal involuntary movements	350-350.99	Both	1	1	6	neurological	score_stand	NA	-0.0129297	0.0130809	0.987153	0.322936	logistic	123119	6199	116920	NA	0.00186213	0	FALSE
703.1	Ingrowing nail	703-704.99	Both	0	1	13	dermatologic	score_stand	NA	0.0158056	0.0160118	1.01593	0.323584	logistic	115054	4024	111030	NA	0.00255045	0	FALSE
512.8	Cough	512-512.99	Both	1	1	9	respiratory	score_stand	NA	0.00650302	0.00660476	1.00652	0.324822	logistic	112557	32452	80105	NA	0.00138493	0	FALSE
277.4	Disorders of bilirubin excretion	277-277.99	NA	0	1	3	endocrine/metabolic	score_stand	NA	-0.035012	0.0355932	0.965594	0.325278	logistic	121776	800	120976	NA	0.0023314	0	FALSE
501	Pneumonitis due to inhalation of food or vomitus	500-509.99	Both	1	1	9	respiratory	score_stand	NA	0.136262	0.138731	1.14598	0.325999	logistic	101449	50	101399	NA	0.00212827	0	FALSE
379.3	Aphakia and other disorders of lens	375-379.99	Both	1	1	7	sense organs	score_stand	NA	-0.142649	0.145353	0.867059	0.326398	logistic	106742	49	106693	NA	0.00229809	0	FALSE
401.21	Hypertensive heart disease	401-405.99	Both	1	1	8	circulatory system	score_stand	NA	-0.00715615	0.00730599	0.992869	0.327338	logistic	114520	25946	88574	NA	0.00149842	0	FALSE
81	Infection/inflammation of internal prosthetic device; implant; and graft	080-082.99	NA	1	0	1	infectious diseases	score_stand	NA	-0.0267468	0.0273595	0.973608	0.328268	logistic	122678	1355	121323	NA	0.00207065	0	FALSE
676	Other disorders of the breast associated with childbirth and disorders of lactation	670-677.99	Female	1	1	12	pregnancy complications	score_stand	NA	-0.186378	0.190798	0.82996	0.328651	logistic	114575	29	114546	NA	0.00249917	0	FALSE
626.2	Dysmenorrhea	626-628.99	Female	1	0	11	genitourinary	score_stand	NA	-0.0200415	0.0205223	0.980158	0.328781	logistic	92469	2543	89926	NA	0.00185484	0	FALSE
300.4	Dysthymic disorder	295-306.99	Both	1	1	5	mental disorders	score_stand	NA	-0.0111401	0.0114095	0.988922	0.328875	logistic	79660	8788	70872	NA	0.00104456	0	FALSE
700	Corns and callosities	700-701.99	NA	1	1	13	dermatologic	score_stand	NA	-0.0219653	0.0225474	0.978274	0.329966	logistic	110834	2012	108822	NA	0.00226961	0	FALSE
230	Kaposi's sarcoma	230-230.99	NA	1	1	2	neoplasms	score_stand	NA	-0.139691	0.143806	0.869627	0.331358	logistic	124458	50	124408	NA	0.00195445	0	FALSE
599.3	Dysuria	599-599.99	Both	1	1	11	genitourinary	score_stand	NA	-0.0131536	0.0135588	0.986933	0.33199	logistic	116618	5757	110861	NA	0.00161123	0	FALSE
250.2	Type 2 diabetes	249-250.99	Both	1	0	3	endocrine/metabolic	score_stand	NA	0.0104759	0.0108117	1.01053	0.332577	logistic	119953	9470	110483	NA	0.00197959	0	FALSE
856	Vascular complications of surgery and medical procedures	850-859.99	Both	1	1	18	injuries & poisonings	score_stand	NA	0.0340665	0.0352003	1.03465	0.333149	logistic	124077	805	123272	NA	0.00192622	0	FALSE
272.12	Hyperglyceridemia	272-272.99	Both	1	1	3	endocrine/metabolic	score_stand	NA	-0.0241347	0.0249505	0.976154	0.333393	logistic	112147	1642	110505	NA	0.000903877	0	FALSE
244	Hypothyroidism	240-246.99	Both	1	0	3	endocrine/metabolic	score_stand	NA	-0.00917498	0.00948991	0.990867	0.333637	logistic	121117	12698	108419	NA	0.00201521	0	FALSE
717	Polymyalgia Rheumatica	717-717.99	NA	1	1	14	musculoskeletal	score_stand	NA	0.0287264	0.0297862	1.02914	0.334836	logistic	124458	1136	123322	NA	0.00195445	0	FALSE
656.26	Transitory tachypnea or apnea of newborn	656-656.99	Both	1	1	12	pregnancy complications	score_stand	NA	-0.0320197	0.033236	0.968487	0.335344	logistic	81784	931	80853	NA	0.000782255	0	FALSE
946	Anaphylactic shock NOS	930-949.99	Both	1	1	18	injuries & poisonings	score_stand	NA	-0.0321144	0.0333535	0.968396	0.335623	logistic	95373	911	94462	NA	0.0030963	0	FALSE
263	Other nutritional deficiency	260-264.99	NA	1	1	3	endocrine/metabolic	score_stand	NA	0.0122806	0.0127571	1.01236	0.335726	logistic	118655	6486	112169	NA	0.00197041	0	FALSE
561.1	Diarrhea	555-564.99	Both	1	0	10	digestive	score_stand	NA	-0.0913537	0.0949777	0.912695	0.336128	logistic	124458	113	124345	NA	0.00195445	0	FALSE
293.1	Swelling, mass, or lump in head and neck [Space-occupying lesion, intracranial NOS]	293-293.99	Both	0	1	5	mental disorders	score_stand	NA	0.0243878	0.0254816	1.02469	0.338528	logistic	121983	1547	120436	NA	0.00202548	0	FALSE
289.9	Abnormality of red blood cells	288-289.99	Both	1	1	4	hematopoietic	score_stand	NA	0.0557696	0.0582819	1.05735	0.338621	logistic	115264	290	114974	NA	0.00207812	0	FALSE
614.33	Pelvic inflammatory disease, NOS	614-616.99	Female	1	1	11	genitourinary	score_stand	NA	0.0371182	0.0388414	1.03782	0.339257	logistic	108429	664	107765	NA	0.0019888	0	FALSE
711	Arthropathy associated with infections	710-716.99	NA	1	0	14	musculoskeletal	score_stand	NA	0.0181566	0.0190824	1.01832	0.341357	logistic	119595	2791	116804	NA	0.00244811	0	FALSE
446.5	Giant cell arteritis	440-449.99	Both	1	1	8	circulatory system	score_stand	NA	0.0267001	0.0281754	1.02706	0.343313	logistic	115014	1278	113736	NA	0.00229025	0	FALSE
579	Other symptoms involving abdomen and pelvis	578-579.99	NA	1	0	10	digestive	score_stand	NA	-0.0245789	0.0259517	0.975721	0.343588	logistic	113154	1509	111645	NA	0.00201058	0	FALSE
253.1	Pituitary hyperfunction	251-259.99	Both	1	0	3	endocrine/metabolic	score_stand	NA	0.0744765	0.0787348	1.07732	0.344192	logistic	111768	158	111610	NA	0.00192976	0	FALSE
704.1	Alopecia	703-704.99	Both	1	0	13	dermatologic	score_stand	NA	-0.0133323	0.0140988	0.986756	0.344335	logistic	116318	5288	111030	NA	0.00189842	0	FALSE
132	Infestation (lice, mites)	130-136.99	NA	1	0	1	infectious diseases	score_stand	NA	-0.0187753	0.0198734	0.9814	0.344789	logistic	89771	2622	87149	NA	0.00135199	0	FALSE
364.1	Corneal opacity	360-365.99	Both	0	1	7	sense organs	score_stand	NA	-0.0300674	0.0318313	0.97038	0.34487	logistic	115852	999	114853	NA	0.00217942	0	FALSE
614.3	Pelvic inflammatory disease (PID)	614-616.99	Female	1	0	11	genitourinary	score_stand	NA	0.0293282	0.0310884	1.02976	0.345487	logistic	108811	1046	107765	NA	0.0020066	0	FALSE
215	Other benign neoplasm of connective and other soft tissue	214-215.99	NA	1	1	2	neoplasms	score_stand	NA	0.0833972	0.0884733	1.08697	0.345872	logistic	119956	125	119831	NA	0.00194607	0	FALSE
303.3	Psychogenic disorder	295-306.99	Both	1	0	5	mental disorders	score_stand	NA	0.00783281	0.0083235	1.00786	0.346681	logistic	89307	18435	70872	NA	0.00236008	0	FALSE
159.4	Malignant neoplasm of retroperitoneum and peritoneum	140-159.99, 210-211.99	Both	1	1	2	neoplasms	score_stand	NA	-0.162009	0.172347	0.850434	0.34721	logistic	121402	35	121367	NA	0.00178657	0	FALSE
276.11	Hyperosmolality and/or hypernatremia	276-276.99	Both	1	1	3	endocrine/metabolic	score_stand	NA	0.18788	0.199974	1.20669	0.347462	logistic	121717	24	121693	NA	0.00227289	0	FALSE
250.11	Type 1 diabetes with ketoacidosis	249-250.99	Both	1	1	3	endocrine/metabolic	score_stand	NA	-0.11887	0.1267	0.887923	0.348141	logistic	110547	64	110483	NA	0.0014575	0	FALSE
348	Other conditions of brain	330-337.99, 341-349.99	Both	1	0	6	neurological	score_stand	NA	-0.0483349	0.0516205	0.952815	0.349092	logistic	105834	381	105453	NA	0.00220056	0	FALSE
695.3	Rosacea	690-697.99	NA	1	1	13	dermatologic	score_stand	NA	-0.00923419	0.00986289	0.990808	0.349141	logistic	88658	11981	76677	NA	0.0017999	0	FALSE
698	Pruritus and related conditions	698-699.99	NA	1	1	13	dermatologic	score_stand	NA	-0.00985371	0.010544	0.990195	0.350031	logistic	124458	9793	114665	NA	0.00195445	0	FALSE
241	Nontoxic nodular goiter	240-246.99	Both	1	0	3	endocrine/metabolic	score_stand	NA	-0.0259072	0.0277651	0.974426	0.350776	logistic	109748	1329	108419	NA	0.00241838	0	FALSE
270.35	Macroglobulinemia	269-270.99	Both	1	1	3	endocrine/metabolic	score_stand	NA	0.19445	0.208687	1.21464	0.351453	logistic	111189	22	111167	NA	0.00234228	0	FALSE
272.11	Hypercholesterolemia	272-272.99	Both	1	1	3	endocrine/metabolic	score_stand	NA	0.00971572	0.0104275	1.00976	0.35147	logistic	120690	10185	110505	NA	0.00146179	0	FALSE
371.1	Uveitis, noninfectious or NOS	369-374.99	Both	1	1	7	sense organs	score_stand	NA	-0.0200524	0.0215778	0.980147	0.352731	logistic	95397	2217	93180	NA	0.00145013	0	FALSE
585.32	End stage renal disease	580-590.99	Both	1	1	11	genitourinary	score_stand	NA	-0.0906158	0.0975347	0.913369	0.352857	logistic	108226	107	108119	NA	0.00169289	0	FALSE
596.5	Functional disorders of bladder	595-597.99	Both	1	1	11	genitourinary	score_stand	NA	-0.0208989	0.0225145	0.979318	0.353283	logistic	118866	2016	116850	NA	0.00162629	0	FALSE
704	Diseases of hair and hair follicles	703-704.99	Both	1	0	13	dermatologic	score_stand	NA	-0.0122064	0.0131989	0.987868	0.355068	logistic	117094	6064	111030	NA	0.00189813	0	FALSE
697	Sarcoidosis	690-697.99	Both	1	1	13	dermatologic	score_stand	NA	-0.0477132	0.0516813	0.953407	0.355893	logistic	77058	381	76677	NA	0.00234558	0	FALSE
281.1	Megaloblastic anemia	280-285.99	NA	1	0	4	hematopoietic	score_stand	NA	-0.0216135	0.02343	0.978618	0.356283	logistic	109098	1861	107237	NA	0.00140845	0	FALSE
753.2	Congenital anomalies of posterior segment of eye	752-754.99	Both	1	1	15	congenital anomalies	score_stand	NA	0.0536864	0.0582571	1.05515	0.356767	logistic	116440	291	116149	NA	0.00184204	0	FALSE
250	Diabetes mellitus	249-250.99	Both	1	0	3	endocrine/metabolic	score_stand	NA	0.0097326	0.0105722	1.00978	0.357266	logistic	120412	9929	110483	NA	0.00197109	0	FALSE
990	Effects radiation NOS	990-995.99	NA	1	1	18	injuries & poisonings	score_stand	NA	0.169645	0.184869	1.18488	0.358802	logistic	123775	28	123747	NA	0.00195691	0	FALSE
252.1	Hyperparathyroidism	251-259.99	NA	1	1	3	endocrine/metabolic	score_stand	NA	-0.0408472	0.0445861	0.959976	0.359592	logistic	112119	509	111610	NA	0.00177706	0	FALSE
363	Chorioretinal inflammations, scars, and other disorders of choroid	360-365.99	NA	1	0	7	sense organs	score_stand	NA	-0.0271919	0.0297263	0.973174	0.360328	logistic	116000	1147	114853	NA	0.00217541	0	FALSE
364.4	Corneal degenerations	360-365.99	Both	1	0	7	sense organs	score_stand	NA	-0.0505288	0.0552685	0.950727	0.36059	logistic	115185	332	114853	NA	0.00223318	0	FALSE
451.2	Phlebitis and thrombophlebitis of lower extremities	450-457.99	Both	1	1	8	circulatory system	score_stand	NA	0.0299152	0.0327582	1.03037	0.361131	logistic	98539	935	97604	NA	0.00242884	0	FALSE
590	Pyelonephritis	590-593.99	NA	1	1	11	genitourinary	score_stand	NA	0.0162806	0.017992	1.01641	0.365529	logistic	99035	3178	95857	NA	0.00103227	0	FALSE
41.21	Rheumatic fever / chorea	010-041.99	Both	1	1	1	infectious diseases	score_stand	NA	0.0274569	0.0303443	1.02784	0.365548	logistic	73601	1106	72495	NA	0.00114577	0	FALSE
427.21	Atrial fibrillation	426-427.99	Both	1	1	8	circulatory system	score_stand	NA	-0.014454	0.016006	0.98565	0.366505	logistic	112760	4192	108568	NA	0.00224624	0	FALSE
540	Appendiceal conditions	540-540.99	NA	1	0	10	digestive	score_stand	NA	0.0180204	0.0199708	1.01818	0.366879	logistic	124458	2544	121914	NA	0.00195445	0	FALSE
756.21	Pectus excavatum	754-756.99	Both	1	1	15	congenital anomalies	score_stand	NA	-0.170848	0.189482	0.842949	0.367236	logistic	112628	29	112599	NA	0.00127484	0	FALSE
530.12	Ulcer of esophagus	530-530.99, 532-532.99	Both	1	1	10	digestive	score_stand	NA	0.0569009	0.0632425	1.05855	0.368266	logistic	104632	248	104384	NA	0.00104842	0	FALSE
656.7	Conditions involving the integument and temperature regulation of fetus and newborn	656-656.99	Both	1	1	12	pregnancy complications	score_stand	NA	0.0195014	0.0217112	1.01969	0.369067	logistic	83024	2171	80853	NA	0.00120722	0	FALSE
594.1	Calculus of kidney	594-595.99	Both	1	1	11	genitourinary	score_stand	NA	0.0194644	0.021715	1.01966	0.370062	logistic	121165	2151	119014	NA	0.00220983	0	FALSE
807	Fracture of ribs	800-809.99	NA	1	1	18	injuries & poisonings	score_stand	NA	0.0205173	0.0229364	1.02073	0.371038	logistic	109640	1922	107718	NA	0.00116504	0	FALSE
295.1	Schizophrenia	295-306.99	Both	1	1	5	mental disorders	score_stand	NA	-0.0585326	0.0654613	0.943148	0.371239	logistic	71109	237	70872	NA	0.00162832	0	FALSE
550.1	Inguinal hernia	550-550.99	Both	1	1	10	digestive	score_stand	NA	0.0122471	0.013724	1.01232	0.372186	logistic	114894	5924	108970	NA	0.00155566	0	FALSE
751.3	Obstructive genitourinary defect	750-751.99	Both	1	1	15	congenital anomalies	score_stand	NA	0.0429452	0.0482072	1.04388	0.373011	logistic	109697	427	109270	NA	0.00147955	0	FALSE
277.51	Lipoprotein disorders	277-277.99	Both	1	1	3	endocrine/metabolic	score_stand	NA	-0.023164	0.0260106	0.977102	0.373166	logistic	122479	1503	120976	NA	0.0023021	0	FALSE
626.4	Premenstrual tension syndromes	626-628.99	Female	1	1	11	genitourinary	score_stand	NA	0.00953297	0.0107105	1.00958	0.373436	logistic	100378	10452	89926	NA	0.00240325	0	FALSE
356	Hereditary and idiopathic peripheral neuropathy	356-359.99	NA	1	1	6	neurological	score_stand	NA	-0.0318987	0.035877	0.968605	0.373942	logistic	121783	787	120996	NA	0.0019937	0	FALSE
327.3	Sleep apnea	327-328.99	Both	0	0	6	neurological	score_stand	NA	-0.0205373	0.0231005	0.979672	0.37398	logistic	117619	1920	115699	NA	0.00202061	0	FALSE
626.13	Irregular menstrual cycle	626-628.99	Female	1	1	11	genitourinary	score_stand	NA	0.014667	0.0165051	1.01478	0.374201	logistic	94191	4265	89926	NA	0.00240423	0	FALSE
592.12	Chronic cystitis	590-593.99	Both	1	1	11	genitourinary	score_stand	NA	0.0403584	0.045472	1.04118	0.374787	logistic	96338	481	95857	NA	0.000884912	0	FALSE
558	Noninfectious gastroenteritis	555-564.99	Both	1	1	10	digestive	score_stand	NA	0.025657	0.0289854	1.02599	0.376065	logistic	99519	1194	98325	NA	0.00270087	0	FALSE
687.1	Rash and other nonspecific skin eruption	687-687.99	Both	0	1	13	dermatologic	score_stand	NA	-0.00709698	0.00804302	0.992928	0.377572	logistic	112843	18497	94346	NA	0.00143444	0	FALSE
569.2	Gastrointestinal complications	565-569.99	Both	1	1	10	digestive	score_stand	NA	0.0186186	0.0211233	1.01879	0.378087	logistic	115027	2276	112751	NA	0.00184618	0	FALSE
781	Symptoms involving nervous and musculoskeletal systems	781-781.99	NA	1	1	17	symptoms	score_stand	NA	0.0235757	0.0267927	1.02386	0.378898	logistic	124382	1402	122980	NA	0.0019581	0	FALSE
225	Benign neoplasm of brain and other parts of nervous system	224-225.99, 190-192.99	NA	1	0	2	neoplasms	score_stand	NA	-0.0485751	0.0552041	0.952586	0.378903	logistic	124033	332	123701	NA	0.00202239	0	FALSE
244.2	Acquired hypothyroidism	240-246.99	Both	1	1	3	endocrine/metabolic	score_stand	NA	-0.00997606	0.0113635	0.990074	0.379994	logistic	117015	8596	108419	NA	0.00213503	0	FALSE
907	Injuries to the nervous system	905-909.99	NA	1	1	18	injuries & poisonings	score_stand	NA	0.019328	0.0220479	1.01952	0.380684	logistic	124458	2078	122380	NA	0.00195445	0	FALSE
242	Thyrotoxicosis with or without goiter	240-246.99	NA	1	0	3	endocrine/metabolic	score_stand	NA	-0.0165447	0.0188773	0.983591	0.380792	logistic	111324	2905	108419	NA	0.00233611	0	FALSE
960.2	Allergy/adverse effect of penicillin	960-979.99	Both	1	1	18	injuries & poisonings	score_stand	NA	0.0184013	0.0210248	1.01857	0.381455	logistic	108830	2302	106528	NA	0.00209262	0	FALSE
614.31	Acute inflammatory pelvic disease	614-616.99	Female	1	1	11	genitourinary	score_stand	NA	-0.0653913	0.0749067	0.936701	0.38268	logistic	107946	181	107765	NA	0.00183007	0	FALSE
586.2	Cyst of kidney, acquired	580-590.99	Both	1	1	11	genitourinary	score_stand	NA	0.0425678	0.0487676	1.04349	0.382734	logistic	108535	416	108119	NA	0.00182547	0	FALSE
639	Complications following abortion or ectopic and molar pregnancies	634-639.99	Female	1	0	12	pregnancy complications	score_stand	NA	0.018779	0.0216898	1.01896	0.3866	logistic	124458	2150	122308	NA	0.00195445	0	FALSE
223	Benign neoplasm of kidney and other urinary organs	210-229.99	NA	1	1	2	neoplasms	score_stand	NA	0.143817	0.166161	1.15467	0.386749	logistic	97989	35	97954	NA	0.00186175	0	FALSE
464	Acute sinusitis	460-469.99	Both	1	1	9	respiratory	score_stand	NA	0.00691796	0.00799389	1.00694	0.386816	logistic	85874	21080	64794	NA	0.00161788	0	FALSE
711.1	Pyogenic arthritis	710-716.99	Both	1	1	14	musculoskeletal	score_stand	NA	0.0212212	0.0246309	1.02145	0.388925	logistic	118461	1657	116804	NA	0.00238062	0	FALSE
368.1	Amblyopia	368-368.99	Both	1	1	7	sense organs	score_stand	NA	0.0409334	0.0475333	1.04178	0.389154	logistic	119407	438	118969	NA	0.00231636	0	FALSE
303.4	Somatoform disorder	295-306.99	Both	1	1	5	mental disorders	score_stand	NA	0.00819281	0.00952825	1.00823	0.389875	logistic	84022	13150	70872	NA	0.00238637	0	FALSE
599.1	Urinary obstruction	599-599.99	NA	0	1	11	genitourinary	score_stand	NA	-0.11433	0.133317	0.891964	0.391125	logistic	110919	58	110861	NA	0.00194118	0	FALSE
681.2	Cellulitis and abscess of face/neck	680-686.99	Both	1	1	13	dermatologic	score_stand	NA	-0.0136126	0.0158849	0.98648	0.39147	logistic	101211	4223	96988	NA	0.00198398	0	FALSE
658	Maternal complication of pregnancy affecting fetus or newborn	658-658.99	Female	1	0	12	pregnancy complications	score_stand	NA	0.00522302	0.00612888	1.00524	0.394105	logistic	124458	41409	83049	NA	0.00195445	0	FALSE
499	Cystic fibrosis	499-499.99	Both	1	1	9	respiratory	score_stand	NA	0.0343304	0.0404911	1.03493	0.39652	logistic	124458	606	123852	NA	0.00195445	0	FALSE
149.1	Cancer of oropharynx	140-149.99, 210-210.99	Both	1	1	2	neoplasms	score_stand	NA	-0.104069	0.122749	0.901163	0.39654	logistic	124071	68	124003	NA	0.00193711	0	FALSE
288.1	Decreased white blood cell count	288-289.99	Both	0	0	4	hematopoietic	score_stand	NA	0.0133566	0.0157578	1.01345	0.396648	logistic	119202	4228	114974	NA	0.00228004	0	FALSE
288.11	Neutropenia	288-289.99	Both	1	1	4	hematopoietic	score_stand	NA	0.0133566	0.0157578	1.01345	0.396648	logistic	119202	4228	114974	NA	0.00228004	0	FALSE
575.8	Other disorders of biliary tract	574-576.99	Both	1	1	10	digestive	score_stand	NA	-0.116719	0.138017	0.889835	0.397729	logistic	119355	54	119301	NA	0.00216561	0	FALSE
346.2	Nonspecific abnormal results of function study of brain and central nervous system	330-337.99, 341-349.99	Both	1	1	6	neurological	score_stand	NA	-0.0689672	0.0815556	0.933357	0.39775	logistic	105606	153	105453	NA	0.00223812	0	FALSE
512.2	Painful respiration	512-512.99	Both	1	1	9	respiratory	score_stand	NA	0.00775455	0.00922576	1.00778	0.40061	logistic	94014	13909	80105	NA	0.0011201	0	FALSE
90.2	Gonococcal infections	090-092.99	Both	1	1	1	infectious diseases	score_stand	NA	-0.00896888	0.0106832	0.991071	0.401169	logistic	115511	9562	105949	NA	0.00241457	0	FALSE
938	Dermatitis due to solar radiation	930-949.99	Both	1	0	13	dermatologic	score_stand	NA	-0.0195451	0.0233871	0.980645	0.403311	logistic	96331	1869	94462	NA	0.00303762	0	FALSE
364.41	Keratoconus	360-365.99	Both	1	1	7	sense organs	score_stand	NA	-0.0760926	0.091176	0.92673	0.403961	logistic	114976	123	114853	NA	0.00226325	0	FALSE
689	Disorder of skin and subcutaneous tissue NOS	689-689.99	Both	1	1	13	dermatologic	score_stand	NA	-0.00598152	0.0071678	0.994036	0.404	logistic	124458	24281	100177	NA	0.00195445	0	FALSE
350	Abnormal movement	350-350.99	Both	1	0	6	neurological	score_stand	NA	-0.0103849	0.0124561	0.989669	0.40444	logistic	123789	6869	116920	NA	0.0018997	0	FALSE
10	Tuberculosis	010-041.99	NA	1	1	1	infectious diseases	score_stand	NA	0.00489731	0.00588298	1.00491	0.405153	logistic	121914	49419	72495	NA	0.0017494	0	FALSE
619.5	Noninflammatory disorders of vulva and perineum	619-619.99	Female	1	1	11	genitourinary	score_stand	NA	0.0126069	0.0151524	1.01269	0.405404	logistic	113405	4576	108829	NA	0.00176505	0	FALSE
150	Cancer of esophagus	140-159.99, 210-211.99	NA	1	1	2	neoplasms	score_stand	NA	0.0547838	0.0659761	1.05631	0.406336	logistic	121594	227	121367	NA	0.00186329	0	FALSE
41	Bacterial infection NOS	010-041.99	NA	1	0	1	infectious diseases	score_stand	NA	0.0122395	0.014741	1.01231	0.406367	logistic	77435	4940	72495	NA	0.00134211	0	FALSE
289.3	Personal history of diseases of blood and blood-forming organs	288-289.99	Both	1	1	4	hematopoietic	score_stand	NA	-0.0457907	0.0551949	0.955242	0.406755	logistic	115306	332	114974	NA	0.00194353	0	FALSE
626.1	Irregular menstrual cycle/bleeding	626-628.99	Female	1	0	11	genitourinary	score_stand	NA	0.00833345	0.0100491	1.00837	0.406948	logistic	104769	14843	89926	NA	0.00245184	0	FALSE
199	Neoplasm of uncertain behavior	195-199.99	Both	1	0	2	neoplasms	score_stand	NA	-0.0328147	0.0396251	0.967718	0.407597	logistic	122104	643	121461	NA	0.00197387	0	FALSE
504	Other alveolar and parietoalveolar pneumonopathy	500-509.99	Both	1	0	9	respiratory	score_stand	NA	0.0682361	0.0824805	1.07062	0.408067	logistic	101543	144	101399	NA	0.00214016	0	FALSE
425	Cardiomyopathy	420-425.99	NA	1	0	8	circulatory system	score_stand	NA	-0.0258364	0.0312419	0.974495	0.40825	logistic	118089	1041	117048	NA	0.00214768	0	FALSE
199.4	Neurofibromatosis	195-199.99	Both	1	1	2	neoplasms	score_stand	NA	-0.109791	0.132819	0.896021	0.408449	logistic	121519	58	121461	NA	0.00203504	0	FALSE
726.2	Synoviopathy	725-729.99	Both	1	1	14	musculoskeletal	score_stand	NA	-0.0254737	0.0308365	0.974848	0.408754	logistic	76876	1076	75800	NA	0.000880177	0	FALSE
420	Carditis	420-425.99	NA	1	0	8	circulatory system	score_stand	NA	-0.010322	0.0124957	0.989731	0.408782	logistic	123840	6792	117048	NA	0.00193168	0	FALSE
790.6	Other abnormal blood chemistry	790-790.99	Both	0	1	17	symptoms	score_stand	NA	-0.0221438	0.0268654	0.9781	0.409796	logistic	124006	1404	122602	NA	0.00198542	0	FALSE
368.9	Subjective visual disturbances	368-368.99	Both	1	0	7	sense organs	score_stand	NA	0.0371801	0.0452503	1.03788	0.411274	logistic	119454	485	118969	NA	0.00231601	0	FALSE
709.5	Dermatomyositis	690-697.99, 708-709.99	Both	1	1	13	dermatologic	score_stand	NA	0.0205358	0.0249994	1.02075	0.41139	logistic	72258	1632	70626	NA	0.00300322	0	FALSE
598	Abnormal findings on examination of urine	598-598.99	NA	1	0	11	genitourinary	score_stand	NA	-0.0651055	0.0795186	0.936969	0.412932	logistic	124458	160	124298	NA	0.00195445	0	FALSE
598.9	Other nonspecific findings on examination of urine	598-598.99	Both	1	0	11	genitourinary	score_stand	NA	-0.0651055	0.0795186	0.936969	0.412932	logistic	124458	160	124298	NA	0.00195445	0	FALSE
246	Other disorders of thyroid	240-246.99	Both	1	0	3	endocrine/metabolic	score_stand	NA	-0.0135928	0.0166168	0.986499	0.413348	logistic	112225	3806	108419	NA	0.0023061	0	FALSE
331.1	Hydrocephalus	330-337.99, 341-349.99	Both	1	1	6	neurological	score_stand	NA	0.094741	0.115821	1.09937	0.41336	logistic	105526	73	105453	NA	0.00232261	0	FALSE
650	Normal delivery	650-650.99	Female	1	0	12	pregnancy complications	score_stand	NA	-0.0117238	0.0144141	0.988345	0.416015	logistic	124458	5213	119245	NA	0.00195445	0	FALSE
755.6	Other congenital anomalies of lower limb, including pelvic girdle	754-756.99	Both	1	0	15	congenital anomalies	score_stand	NA	-0.0483993	0.0596567	0.952753	0.417196	logistic	112883	284	112599	NA	0.00123441	0	FALSE
741.6	Villonodular synovitis	741-742.99	Both	1	1	14	musculoskeletal	score_stand	NA	0.0511426	0.063216	1.05247	0.418507	logistic	113992	248	113744	NA	0.00221852	0	FALSE
365.1	Open-angle glaucoma	360-365.99	Both	1	0	7	sense organs	score_stand	NA	-0.02612	0.0323331	0.974218	0.419182	logistic	115822	969	114853	NA	0.00221033	0	FALSE
560.2	Impaction of intestine	555-564.99	Both	1	1	10	digestive	score_stand	NA	-0.130814	0.162696	0.877381	0.421375	logistic	98364	39	98325	NA	0.0025202	0	FALSE
394.2	Mitral valve disease	394-399.99	Both	1	1	8	circulatory system	score_stand	NA	0.0247462	0.0308697	1.02505	0.422764	logistic	119096	1051	118045	NA	0.00229008	0	FALSE
212	Benign neoplasm of respiratory and intrathoracic organs	212-212.99	NA	1	1	2	neoplasms	score_stand	NA	0.0884831	0.110676	1.09252	0.424013	logistic	124458	80	124378	NA	0.00195445	0	FALSE
614.51	Cervicitis and endocervicitis	614-616.99	Female	1	1	11	genitourinary	score_stand	NA	-0.0211685	0.0264818	0.979054	0.42408	logistic	109230	1465	107765	NA	0.00171419	0	FALSE
170	Cancer of bone and connective tissue	170-171.99	NA	1	0	2	neoplasms	score_stand	NA	0.097191	0.121689	1.10207	0.424475	logistic	124458	66	124392	NA	0.00195445	0	FALSE
172.3	Carcinoma in situ of skin	172-173.99	Both	1	1	2	neoplasms	score_stand	NA	0.0547913	0.0687225	1.05632	0.425287	logistic	118082	209	117873	NA	0.0018648	0	FALSE
389.3	Degenerative and vascular disorders of ear	387-389.99	Both	1	1	7	sense organs	score_stand	NA	0.00918358	0.0115194	1.00923	0.425321	logistic	114062	8190	105872	NA	0.00187998	0	FALSE
531.2	Gastric ulcer	531-531.99	Both	1	1	10	digestive	score_stand	NA	-0.0234278	0.0293992	0.976845	0.425517	logistic	121697	1173	120524	NA	0.00199154	0	FALSE
523.3	Periodontitis (acute or chronic)	520-526.99	Both	1	0	10	digestive	score_stand	NA	-0.0283784	0.0356501	0.97202	0.426017	logistic	119061	795	118266	NA	0.00150796	0	FALSE
707.1	Decubitus ulcer	707-707.99	Both	1	1	13	dermatologic	score_stand	NA	-0.0320549	0.0402852	0.968453	0.426206	logistic	123991	623	123368	NA	0.00207818	0	FALSE
362.4	Retinal vascular changes and abnomalities	250.70-250.79,360-365.99	Both	1	1	7	sense organs	score_stand	NA	-0.0225954	0.0284048	0.977658	0.426336	logistic	116110	1257	114853	NA	0.00219127	0	FALSE
255.1	Adrenal hyperfunction	251-259.99	Both	1	0	3	endocrine/metabolic	score_stand	NA	-0.0950762	0.119764	0.909304	0.427277	logistic	111681	71	111610	NA	0.0018443	0	FALSE
580.14	Chronic glomerulonephritis, NOS	580-590.99	Both	1	1	11	genitourinary	score_stand	NA	-0.0990589	0.125131	0.905689	0.428569	logistic	108184	65	108119	NA	0.00170959	0	FALSE
636.1	Threatened premature labor	634-636.99	Female	1	1	12	pregnancy complications	score_stand	NA	-0.164263	0.208141	0.848519	0.43	logistic	115973	24	115949	NA	0.0020645	0	FALSE
649	Other conditions or status of the mother complicating pregnancy, childbirth, or the puerperium	649-649.99	Female	1	1	12	pregnancy complications	score_stand	NA	0.0244512	0.0310349	1.02475	0.430777	logistic	118974	1039	117935	NA	0.00169514	0	FALSE
386.2	Peripheral or central vertigo	386-386.99	NA	1	0	7	sense organs	score_stand	NA	-0.0110605	0.0140668	0.989	0.4317	logistic	106735	5356	101379	NA	0.00321754	0	FALSE
649.1	Diabetes or abnormal glucose tolerance complicating pregnancy	649-649.99	Female	0	1	12	pregnancy complications	score_stand	NA	0.0108399	0.0137916	1.0109	0.43188	logistic	123489	5554	117935	NA	0.00188462	0	FALSE
595	Hydronephrosis	594-595.99	NA	1	1	11	genitourinary	score_stand	NA	0.0180759	0.0230302	1.01824	0.432525	logistic	120919	1905	119014	NA	0.00217613	0	FALSE
530.9	Heartburn	530-530.99, 532-532.99	Both	0	1	10	digestive	score_stand	NA	0.0356241	0.045501	1.03627	0.433668	logistic	104865	481	104384	NA	0.00105454	0	FALSE
580.32	Nephritis and nephropathy with pathological lesion	580-590.99	Both	1	1	11	genitourinary	score_stand	NA	-0.0521512	0.0666612	0.949185	0.43402	logistic	108347	228	108119	NA	0.00168213	0	FALSE
1006	Crushing injury	NA	Both	1	0	0	NULL	score_stand	NA	0.0165922	0.0212638	1.01673	0.435213	logistic	124458	2240	122218	NA	0.00195445	0	FALSE
642.1	Preeclampsia and eclampsia	642-642.99	Female	1	1	12	pregnancy complications	score_stand	NA	-0.00574773	0.00737473	0.994269	0.435755	logistic	114692	24995	89697	NA	0.00158704	0	FALSE
246.7	Abnormal results of function study of thyroid	240-246.99	Both	0	1	3	endocrine/metabolic	score_stand	NA	-0.03731	0.0479028	0.963377	0.436058	logistic	108861	442	108419	NA	0.00250483	0	FALSE
255.12	Hyperaldosteronism	251-259.99	Both	1	1	3	endocrine/metabolic	score_stand	NA	0.109255	0.140752	1.11545	0.437618	logistic	111659	49	111610	NA	0.00189912	0	FALSE
530.7	Gastroesophageal laceration-hemorrhage syndrome	530-530.99, 532-532.99	Both	1	1	10	digestive	score_stand	NA	0.0671938	0.0866373	1.0695	0.438	logistic	104515	131	104384	NA	0.00102077	0	FALSE
368.3	Anisometropia	368-368.99	Both	1	1	7	sense organs	score_stand	NA	-0.121336	0.156526	0.885736	0.438233	logistic	119011	42	118969	NA	0.00221885	0	FALSE
345.11	Generalized convulsive epilepsy	330-337.99, 341-349.99	Both	1	1	6	neurological	score_stand	NA	-0.0155683	0.0200952	0.984552	0.438501	logistic	108009	2556	105453	NA	0.0021042	0	FALSE
550.3	Femoral hernia	550-550.99	Both	1	1	10	digestive	score_stand	NA	0.0365394	0.0472407	1.03722	0.439242	logistic	109415	445	108970	NA	0.00120608	0	FALSE
755.3	Congenital anomaly of fingers/toes	754-756.99	Both	1	1	15	congenital anomalies	score_stand	NA	0.126535	0.163887	1.13489	0.440062	logistic	112635	36	112599	NA	0.00131697	0	FALSE
261.2	Vitamin B-complex deficiencies	260-264.99	Both	1	1	3	endocrine/metabolic	score_stand	NA	-0.0177478	0.0229983	0.982409	0.44029	logistic	114101	1932	112169	NA	0.00147501	0	FALSE
531.5	Gastrojejunal ulcer	531-531.99	Both	1	1	10	digestive	score_stand	NA	-0.134342	0.174139	0.874291	0.440431	logistic	120558	34	120524	NA	0.00208835	0	FALSE
369.5	Conjunctivitis, infectious	369-374.99	Both	1	1	7	sense organs	score_stand	NA	0.00598412	0.00776926	1.006	0.441163	logistic	113502	20322	93180	NA	0.00214185	0	FALSE
592.1	Cystitis	590-593.99	Both	1	0	11	genitourinary	score_stand	NA	0.00958086	0.01244	1.00963	0.441203	logistic	103145	7288	95857	NA	0.000994199	0	FALSE
272.14	Hyperchylomicronemia	272-272.99	Both	1	1	3	endocrine/metabolic	score_stand	NA	-0.0200011	0.0261057	0.980198	0.443583	logistic	112001	1496	110505	NA	0.000944046	0	FALSE
255	Disorders of adrenal glands	251-259.99	NA	1	0	3	endocrine/metabolic	score_stand	NA	-0.0558333	0.072918	0.945697	0.443855	logistic	111800	190	111610	NA	0.00182445	0	FALSE
747	Cardiac and circulatory congenital anomalies	747-747.99	NA	1	0	15	congenital anomalies	score_stand	NA	0.0109366	0.0142978	1.011	0.444323	logistic	124458	5123	119335	NA	0.00195445	0	FALSE
728	Disorders of muscle, ligament, and fascia	725-729.99	Both	1	1	14	musculoskeletal	score_stand	NA	0.0275299	0.0360974	1.02791	0.445668	logistic	76574	774	75800	NA	0.00119602	0	FALSE
281	Other deficiency anemia	280-285.99	NA	1	0	4	hematopoietic	score_stand	NA	-0.0175308	0.0230816	0.982622	0.447544	logistic	109154	1917	107237	NA	0.00143807	0	FALSE
709.7	Unspecified diffuse connective tissue disease	690-697.99, 708-709.99	Both	1	1	13	dermatologic	score_stand	NA	-0.00789448	0.0104128	0.992137	0.448359	logistic	81868	11242	70626	NA	0.00222128	0	FALSE
368.5	Color vision deficiencies	368-368.99	Both	0	1	7	sense organs	score_stand	NA	0.0712542	0.094014	1.07385	0.448505	logistic	119080	111	118969	NA	0.00227671	0	FALSE
70.1	Viral hepatitis A	050-079.99	Both	1	1	1	infectious diseases	score_stand	NA	0.0392086	0.051753	1.03999	0.448685	logistic	77570	370	77200	NA	0.00138016	0	FALSE
276.13	Hyperpotassemia	276-276.99	Both	1	1	3	endocrine/metabolic	score_stand	NA	-0.0466562	0.0616109	0.954415	0.448888	logistic	121960	267	121693	NA	0.00220595	0	FALSE
496.3	Bronchiectasis	490-498.99	Both	1	1	9	respiratory	score_stand	NA	0.0223648	0.0295395	1.02262	0.44898	logistic	84728	1168	83560	NA	0.00226226	0	FALSE
577.3	Cyst and pseudocyst of pancreas	577-577.99	Both	1	1	10	digestive	score_stand	NA	0.0869562	0.114878	1.09085	0.449083	logistic	123679	74	123605	NA	0.00179186	0	FALSE
694.1	Vitiligo	690-697.99	Both	1	1	13	dermatologic	score_stand	NA	-0.0323379	0.042722	0.968179	0.449086	logistic	77234	557	76677	NA	0.00235365	0	FALSE
592.2	Urethritis and urethral syndrome	590-593.99	Both	1	0	11	genitourinary	score_stand	NA	-0.0270403	0.0357748	0.973322	0.449741	logistic	96651	794	95857	NA	0.0006756	0	FALSE
198.6	Secondary malignancy of bone	195-199.99	Both	1	1	2	neoplasms	score_stand	NA	-0.0458479	0.0606885	0.955187	0.449972	logistic	121736	275	121461	NA	0.00201223	0	FALSE
426.2	Atrioventricular [AV] block	426-427.99	Both	1	0	8	circulatory system	score_stand	NA	0.0443118	0.0587604	1.04531	0.450784	logistic	108855	287	108568	NA	0.00253776	0	FALSE
750.5	Congenital hypertrophic pyloric stenosis	750-751.99	Both	1	1	15	congenital anomalies	score_stand	NA	0.0745671	0.0989324	1.07742	0.451019	logistic	109371	101	109270	NA	0.00142551	0	FALSE
269	Proteinuria	269-270.99	Both	1	1	3	endocrine/metabolic	score_stand	NA	-0.0188884	0.0250853	0.981289	0.451471	logistic	112789	1622	111167	NA	0.00218871	0	FALSE
446	Polyarteritis nodosa and allied conditions	440-449.99	Both	1	0	8	circulatory system	score_stand	NA	0.0132231	0.017599	1.01331	0.452437	logistic	117053	3317	113736	NA	0.00232758	0	FALSE
433.2	Occlusion of cerebral arteries	430-438.99	Both	1	0	8	circulatory system	score_stand	NA	0.0152842	0.0204857	1.0154	0.455611	logistic	120780	2434	118346	NA	0.00209065	0	FALSE
172.2	Other non-epithelial cancer of skin	172-173.99	Both	1	0	2	neoplasms	score_stand	NA	0.0103406	0.0138749	1.01039	0.456105	logistic	123360	5487	117873	NA	0.00204914	0	FALSE
656.1	Isoimmunization of fetus or newborn	656-656.99	Both	1	1	12	pregnancy complications	score_stand	NA	0.0473263	0.0636593	1.04846	0.457221	logistic	81099	246	80853	NA	0.00102647	0	FALSE
444	Arterial embolism and thrombosis	440-449.99	NA	1	0	8	circulatory system	score_stand	NA	-0.0577309	0.0778298	0.943904	0.458234	logistic	113904	168	113736	NA	0.00210943	0	FALSE
571.51	Cirrhosis of liver without mention of alcohol	570-573.99	Both	1	1	10	digestive	score_stand	NA	-0.165457	0.223206	0.847506	0.458526	logistic	111352	21	111331	NA	0.00149946	0	FALSE
521.1	Dental caries	520-526.99	Both	1	1	10	digestive	score_stand	NA	0.0576561	0.0778321	1.05935	0.45883	logistic	118428	162	118266	NA	0.00163536	0	FALSE
705.3	Hidradenitis	705-706.99	Both	1	1	13	dermatologic	score_stand	NA	-0.0481728	0.0652882	0.952969	0.460607	logistic	108250	238	108012	NA	0.00191662	0	FALSE
750.11	Esophageal atresia/tracheoesophageal fistula	750-751.99	Both	1	1	15	congenital anomalies	score_stand	NA	0.0474023	0.0642665	1.04854	0.460764	logistic	109510	240	109270	NA	0.00144221	0	FALSE
614.53	Cyst or abscess of Bartholin's gland	614-616.99	Female	1	1	11	genitourinary	score_stand	NA	-0.0247127	0.0335974	0.97559	0.462003	logistic	108666	901	107765	NA	0.00176848	0	FALSE
714	Rheumatoid arthritis and other inflammatory polyarthropathies	714-716.00, 696-696.99	NA	1	0	14	musculoskeletal	score_stand	NA	-0.011694	0.0159036	0.988374	0.462152	logistic	117033	4099	112934	NA	0.00297937	0	FALSE
270	Disorders of protein plasma/amino-acid transport and metabolism	269-270.99	NA	1	0	3	endocrine/metabolic	score_stand	NA	-0.00720032	0.00980199	0.992826	0.462597	logistic	122977	11810	111167	NA	0.0019685	0	FALSE
579.2	Splenomegaly	578-579.99	Both	1	1	10	digestive	score_stand	NA	0.0645914	0.0880114	1.06672	0.463011	logistic	111772	127	111645	NA	0.002219	0	FALSE
592	Cystitis and urethritis	590-593.99	NA	1	0	11	genitourinary	score_stand	NA	0.00832126	0.0113419	1.00836	0.463148	logistic	104804	8947	95857	NA	0.000982042	0	FALSE
282.9	Other hereditary hemolytic anemias	280-285.99	Both	1	1	4	hematopoietic	score_stand	NA	-0.025917	0.0353283	0.974416	0.463189	logistic	108050	813	107237	NA	0.00152393	0	FALSE
317.11	Alcoholic liver damage	316-319.99	Both	1	1	5	mental disorders	score_stand	NA	0.0339425	0.0462762	1.03453	0.463268	logistic	119069	466	118603	NA	0.00122447	0	FALSE
270.32	Paraproteinemia	269-270.99	Both	1	1	3	endocrine/metabolic	score_stand	NA	-0.0292546	0.0398937	0.971169	0.463367	logistic	111804	637	111167	NA	0.00224465	0	FALSE
947	Urticaria	930-949.99	Both	1	1	13	dermatologic	score_stand	NA	-0.00962313	0.0131338	0.990423	0.463742	logistic	100656	6194	94462	NA	0.00294	0	FALSE
561	Symptoms involving digestive system	555-564.99	Both	1	0	10	digestive	score_stand	NA	-0.00918768	0.0125484	0.990854	0.464059	logistic	105162	6837	98325	NA	0.00223346	0	FALSE
262	Mineral deficiency NEC	260-264.99	Both	1	1	3	endocrine/metabolic	score_stand	NA	-0.0242559	0.0331321	0.976036	0.46411	logistic	113094	925	112169	NA	0.00152746	0	FALSE
527.2	Sialoadenitis	527-529.99	Both	1	1	10	digestive	score_stand	NA	-0.029021	0.039664	0.971396	0.464368	logistic	113429	643	112786	NA	0.00138047	0	FALSE
741.4	Joint effusions	741-742.99	Both	1	1	14	musculoskeletal	score_stand	NA	-0.0102873	0.0140991	0.989765	0.465611	logistic	119032	5288	113744	NA	0.00193155	0	FALSE
338	Pain	338-338.9	Both	1	0	6	neurological	score_stand	NA	0.00936598	0.0128544	1.00941	0.466235	logistic	124458	6357	118101	NA	0.00195445	0	FALSE
338.1	Acute pain	338-338.9	Both	1	1	6	neurological	score_stand	NA	0.00936598	0.0128544	1.00941	0.466235	logistic	124458	6357	118101	NA	0.00195445	0	FALSE
292.6	Hallucinations	290-292.99	Both	1	1	5	mental disorders	score_stand	NA	-0.0618989	0.0852355	0.939978	0.46771	logistic	109472	140	109332	NA	0.00158812	0	FALSE
965.1	Opiates and related narcotics causing adverse effects in therapeutic use	960-979.99	Both	0	1	18	injuries & poisonings	score_stand	NA	-0.0686933	0.0947769	0.933613	0.468582	logistic	106641	113	106528	NA	0.00185722	0	FALSE
381.3	Mastoiditis & related conditions	381-385.99	Both	1	1	7	sense organs	score_stand	NA	0.0495694	0.0684411	1.05082	0.468904	logistic	99927	211	99716	NA	0.000302233	0	FALSE
654.1	Abnormality of organs and soft tissues of pelvis complicating pregnancy, childbirth, or the puerperium	652-654.99	Female	0	1	12	pregnancy complications	score_stand	NA	0.013483	0.0186537	1.01357	0.4698	logistic	124120	2998	121122	NA	0.00189394	0	FALSE
701	Other hypertrophic and atrophic conditions of skin	700-701.99	Both	1	0	13	dermatologic	score_stand	NA	-0.0064816	0.00896783	0.993539	0.469826	logistic	122827	14005	108822	NA	0.00208288	0	FALSE
78	Viral warts & HPV	050-079.99	NA	1	1	1	infectious diseases	score_stand	NA	-0.00761466	0.0105408	0.992414	0.470049	logistic	87376	10176	77200	NA	0.000877214	0	FALSE
695.2	Bullous dermatoses	690-697.99	Both	1	0	13	dermatologic	score_stand	NA	-0.013653	0.0189347	0.98644	0.470877	logistic	79583	2906	76677	NA	0.00221349	0	FALSE
755.4	Congenital anomalies of upper limb, including shoulder girdle	754-756.99	Both	1	1	15	congenital anomalies	score_stand	NA	-0.0213277	0.0296109	0.978898	0.471361	logistic	113754	1155	112599	NA	0.00119436	0	FALSE
694.3	Vascular disorders of skin	690-697.99	Both	1	1	13	dermatologic	score_stand	NA	-0.0434005	0.0603833	0.957528	0.472295	logistic	76956	279	76677	NA	0.00238811	0	FALSE
427.22	Atrial flutter	426-427.99	Both	1	1	8	circulatory system	score_stand	NA	-0.0123161	0.0171624	0.987759	0.472993	logistic	112201	3633	108568	NA	0.00231179	0	FALSE
204.21	Myeloid leukemia, acute	200-204.99	Both	1	1	2	neoplasms	score_stand	NA	-0.0865308	0.12066	0.917107	0.473283	logistic	118628	70	118558	NA	0.00200424	0	FALSE
474.1	Acute tonsillitis	470-479.99	Both	1	1	9	respiratory	score_stand	NA	-0.00815627	0.0113732	0.991877	0.473284	logistic	75985	8942	67043	NA	0.00122283	0	FALSE
652	Malposition and malpresentation of fetus or obstruction	652-654.99	Female	1	0	12	pregnancy complications	score_stand	NA	0.0102977	0.0143593	1.01035	0.473288	logistic	124458	5168	119290	NA	0.00195445	0	FALSE
560	Intestinal obstruction without mention of hernia	555-564.99	NA	1	0	10	digestive	score_stand	NA	0.0240753	0.0336012	1.02437	0.473681	logistic	99211	886	98325	NA	0.00264604	0	FALSE
394.7	Disease of tricuspid valve	394-399.99	Both	1	1	8	circulatory system	score_stand	NA	-0.0369543	0.0518186	0.96372	0.475755	logistic	118420	375	118045	NA	0.00212212	0	FALSE
367	Disorders of refraction and accommodation; blindness and low vision	367-367.99	NA	1	0	7	sense organs	score_stand	NA	0.0135929	0.0190678	1.01369	0.475926	logistic	124458	2796	121662	NA	0.00195445	0	FALSE
442	Other aneurysm	440-449.99	NA	1	0	8	circulatory system	score_stand	NA	-0.0250616	0.03522	0.97525	0.47673	logistic	114557	821	113736	NA	0.00207035	0	FALSE
531.4	Peptic ulcer, site unspecified	531-531.99	Both	1	1	10	digestive	score_stand	NA	-0.0386934	0.0544449	0.962046	0.477276	logistic	120864	340	120524	NA	0.00204993	0	FALSE
200.1	Polycythemia vera	200-204.99, 289-289.99	Both	1	1	2	neoplasms	score_stand	NA	0.0648422	0.0914058	1.06699	0.478084	logistic	113988	118	113870	NA	0.00215565	0	FALSE
635	Hemorrhage during pregnancy; childbirth and postpartum	634-636.99	Female	1	0	12	pregnancy complications	score_stand	NA	0.0218128	0.0308249	1.02205	0.479171	logistic	117011	1062	115949	NA	0.0021636	0	FALSE
586.12	Vesicoureteral reflux	580-590.99	Both	1	1	11	genitourinary	score_stand	NA	0.131259	0.186133	1.14026	0.480693	logistic	108147	28	108119	NA	0.00175468	0	FALSE
157	Pancreatic cancer	140-159.99, 210-211.99	NA	1	1	2	neoplasms	score_stand	NA	0.0546268	0.0775204	1.05615	0.481012	logistic	121531	164	121367	NA	0.00184768	0	FALSE
701.2	Scar conditions and fibrosis of skin	700-701.99	Both	1	1	13	dermatologic	score_stand	NA	-0.0345254	0.0490178	0.966064	0.481219	logistic	109241	419	108822	NA	0.00240924	0	FALSE
752.2	Other specified congenital anomalies of nervous system	752-754.99	Both	1	1	15	congenital anomalies	score_stand	NA	-0.058958	0.0838076	0.942746	0.481749	logistic	116293	144	116149	NA	0.00173641	0	FALSE
170.2	Cancer of connective tissue	170-171.99	Both	1	1	2	neoplasms	score_stand	NA	0.0992403	0.141093	1.10433	0.481826	logistic	124441	49	124392	NA	0.00194897	0	FALSE
332	Parkinson's disease	330-337.99, 341-349.99	NA	1	1	6	neurological	score_stand	NA	0.0570426	0.0811894	1.0587	0.482313	logistic	105603	150	105453	NA	0.0023335	0	FALSE
671	Venous/cerebrovascular complications embolism in pregnancy and the puerperium	670-677.99	Female	1	1	12	pregnancy complications	score_stand	NA	-0.00805782	0.0114713	0.991975	0.482411	logistic	122718	8172	114546	NA	0.0022446	0	FALSE
622.1	Polyp of corpus uteri	620-623.99	Female	1	1	11	genitourinary	score_stand	NA	-0.0226511	0.0322591	0.977603	0.482579	logistic	122351	976	121375	NA	0.00192728	0	FALSE
703	Diseases of nail, NOS	703-704.99	NA	1	1	13	dermatologic	score_stand	NA	-0.0114098	0.0162653	0.988655	0.483004	logistic	114947	3917	111030	NA	0.00205924	0	FALSE
204	Leukemia	200-204.99	NA	1	0	2	neoplasms	score_stand	NA	0.0105927	0.0151017	1.01065	0.483039	logistic	123234	4676	118558	NA	0.00216587	0	FALSE
252	Disorders of parathyroid gland	251-259.99	NA	1	0	3	endocrine/metabolic	score_stand	NA	-0.0285585	0.0408714	0.971845	0.484714	logistic	112214	604	111610	NA	0.00179131	0	FALSE
519.2	Respiratory complications	519-519.99	Both	1	1	9	respiratory	score_stand	NA	0.10069	0.144169	1.10593	0.484916	logistic	84028	47	83981	NA	0.00135064	0	FALSE
830	Dislocation	830-839.99	NA	1	1	18	injuries & poisonings	score_stand	NA	-0.013722	0.0196803	0.986372	0.485649	logistic	118756	2645	116111	NA	0.00184093	0	FALSE
477	Epistaxis or throat hemorrhage	470-479.99	Both	1	1	9	respiratory	score_stand	NA	-0.0114333	0.0164184	0.988632	0.486197	logistic	70989	3946	67043	NA	0.00154648	0	FALSE
624.2	Atrophy of female genital tract	624-625.99	Female	1	1	11	genitourinary	score_stand	NA	-0.040773	0.058578	0.960047	0.4864	logistic	115358	296	115062	NA	0.00203893	0	FALSE
731	Osteitis deformans and osteopathies associated with other disorders classified elsewhere	730-739.99	NA	1	0	14	musculoskeletal	score_stand	NA	0.0147259	0.0211584	1.01483	0.48644	logistic	112863	2257	110606	NA	0.00214714	0	FALSE
300.3	Obsessive-compulsive disorders	295-306.99	Both	1	1	5	mental disorders	score_stand	NA	-0.0416922	0.0599182	0.959165	0.486543	logistic	71154	282	70872	NA	0.00164047	0	FALSE
41.2	Streptococcus infection	010-041.99	Both	1	0	1	infectious diseases	score_stand	NA	0.0148938	0.0214399	1.01501	0.487258	logistic	74746	2251	72495	NA	0.00117625	0	FALSE
418.1	Precordial pain	418-418.99	Both	0	1	8	circulatory system	score_stand	NA	0.00625023	0.00900053	1.00627	0.487413	logistic	124458	13923	110535	NA	0.00195445	0	FALSE
290.11	Alzheimer's disease	290-292.99	Both	1	1	5	mental disorders	score_stand	NA	-0.034537	0.0498109	0.966053	0.488082	logistic	109743	411	109332	NA	0.00155751	0	FALSE
556	Ulceration of the lower GI tract	555-564.99	Both	1	0	10	digestive	score_stand	NA	0.0861689	0.124375	1.08999	0.488427	logistic	98388	63	98325	NA	0.00257517	0	FALSE
618.6	Vaginal enterocele, congenital or acquired	617-618.99	Female	1	1	11	genitourinary	score_stand	NA	-0.0230254	0.0332667	0.977238	0.488846	logistic	119465	916	118549	NA	0.00203707	0	FALSE
479	Other upper respiratory disease	470-479.99	Both	1	1	9	respiratory	score_stand	NA	0.00636002	0.00922978	1.00638	0.490775	logistic	81311	14268	67043	NA	0.00243004	0	FALSE
615	Endometriosis	614-616.99	Female	1	1	11	genitourinary	score_stand	NA	-0.0186796	0.0271094	0.981494	0.490794	logistic	109170	1405	107765	NA	0.00173285	0	FALSE
706.1	Acne	705-706.99	Both	1	1	13	dermatologic	score_stand	NA	-0.0118335	0.01718	0.988236	0.490952	logistic	111557	3545	108012	NA	0.00177388	0	FALSE
132.1	Pediculosis and phthirus infestation	130-136.99	Both	1	1	1	infectious diseases	score_stand	NA	0.0632981	0.0919372	1.06534	0.491143	logistic	87266	117	87149	NA	0.00167567	0	FALSE
389.1	Sensorineural hearing loss	387-389.99	Both	1	1	7	sense organs	score_stand	NA	-0.0128515	0.01871	0.987231	0.492157	logistic	108820	2948	105872	NA	0.0013426	0	FALSE
519	Other diseases of respiratory system, not elsewhere classified	519-519.99	NA	1	0	9	respiratory	score_stand	NA	0.00416761	0.00606821	1.00418	0.492213	logistic	124454	40473	83981	NA	0.00195828	0	FALSE
751.2	Congenital anomalies of urinary system	750-751.99	Both	1	0	15	congenital anomalies	score_stand	NA	0.0115305	0.0168704	1.0116	0.494305	logistic	112896	3626	109270	NA	0.00157483	0	FALSE
270.1	Disturbances of amino-acid transport	269-270.99	Both	1	0	3	endocrine/metabolic	score_stand	NA	-0.00682534	0.0100372	0.993198	0.496502	logistic	122369	11202	111167	NA	0.00200346	0	FALSE
300.11	Generalized anxiety disorder	295-306.99	Both	1	1	5	mental disorders	score_stand	NA	0.0259825	0.0383527	1.02632	0.498113	logistic	71552	680	70872	NA	0.00185205	0	FALSE
873	Broken tooth	870-879.99	Both	1	0	18	injuries & poisonings	score_stand	NA	-0.143733	0.212512	0.866119	0.498818	logistic	124458	23	124435	NA	0.00195445	0	FALSE
715	Other inflammatory spondylopathies	714-716.00, 696-696.99	NA	1	0	14	musculoskeletal	score_stand	NA	-0.0110912	0.0164136	0.98897	0.499212	logistic	116773	3839	112934	NA	0.00301233	0	FALSE
191.11	Cancer of brain	224-225.99, 190-192.99	Both	1	1	2	neoplasms	score_stand	NA	-0.0651691	0.0967074	0.936909	0.500388	logistic	123809	108	123701	NA	0.00206054	0	FALSE
351	Other peripheral nerve disorders	351-355.99	NA	1	1	6	neurological	score_stand	NA	-0.00531746	0.00789686	0.994697	0.500716	logistic	121165	19097	102068	NA	0.00225189	0	FALSE
586.11	Small kidney	580-590.99	Both	1	1	11	genitourinary	score_stand	NA	0.0965466	0.143719	1.10136	0.501729	logistic	108166	47	108119	NA	0.00175882	0	FALSE
711.3	Behcet's syndrome	710-716.99	Both	1	1	14	musculoskeletal	score_stand	NA	-0.0845072	0.126057	0.918965	0.502611	logistic	116868	64	116804	NA	0.00221832	0	FALSE
961	Poisoning by other anti-infectives	960-979.99	NA	1	1	18	injuries & poisonings	score_stand	NA	0.116763	0.174222	1.12385	0.502734	logistic	106560	32	106528	NA	0.00191332	0	FALSE
713	Arthropathy associated with other disorders classified elsewhere	710-716.99	NA	1	0	14	musculoskeletal	score_stand	NA	-0.0473979	0.0707405	0.953708	0.502842	logistic	117006	202	116804	NA	0.00220001	0	FALSE
530.14	Reflux esophagitis	530-530.99, 532-532.99	Both	1	1	10	digestive	score_stand	NA	0.00639242	0.00955551	1.00641	0.50351	logistic	116658	12274	104384	NA	0.00136301	0	FALSE
535.8	Other specified gastritis	535-537.99	Both	1	1	10	digestive	score_stand	NA	0.00980088	0.0146852	1.00985	0.504518	logistic	109217	4846	104371	NA	0.00219348	0	FALSE
305.2	Eating disorder	295-306.99	Both	0	0	5	mental disorders	score_stand	NA	-0.0287784	0.0432561	0.971632	0.505857	logistic	71415	543	70872	NA	0.00159648	0	FALSE
331	Other cerebral degenerations	330-337.99, 341-349.99	NA	1	0	6	neurological	score_stand	NA	0.049723	0.0749816	1.05098	0.507244	logistic	105629	176	105453	NA	0.00233122	0	FALSE
275.3	Disorders of magnesium metabolism	275-275.99	NA	1	1	3	endocrine/metabolic	score_stand	NA	-0.126591	0.191334	0.881094	0.508211	logistic	123705	28	123677	NA	0.00210413	0	FALSE
747.1	Cardiac congenital anomalies	747-747.99	Both	1	0	15	congenital anomalies	score_stand	NA	0.0096736	0.0146218	1.00972	0.508236	logistic	124228	4893	119335	NA	0.00191862	0	FALSE
930	Allergic reaction to food	930-949.99	NA	1	1	18	injuries & poisonings	score_stand	NA	-0.043515	0.0658242	0.957418	0.508562	logistic	94695	233	94462	NA	0.00319726	0	FALSE
394.4	Acute rheumatic heart disease	394-399.99	Both	1	1	8	circulatory system	score_stand	NA	-0.01563	0.0236601	0.984492	0.508865	logistic	119869	1824	118045	NA	0.00207106	0	FALSE
[truncated: 714 more rows]

## Sheet: A2_PHESANT
varName	varType	n	beta	lower	upper	pvalue	resType	description	isTraitOfInterest	Cat1_ID	Cat1_Title	Cat2_ID	Cat2_Title	Cat3_ID	Cat3_Title	Category	Path
[truncated: 18,644 more rows]

[truncated: 6 more sheets: B2_HES, B2_GP, B2_PHESANT, C2_HES, C2_GP, C2_PHESANT]
